# Supplementary material for: Efficient deep learning-based automated diagnosis from echocardiography with contrastive self-supervised learning
Source: Commun Med (Lond). 2024 Jul 6;4:133. doi: 10.1038/s43856-024-00538-3 (PMC11227494; doi:10.1038/s43856-024-00538-3)
Supplement: Supplementary file 3 — Supplementary Data 1 [file 43856_2024_538_MOESM3_ESM.csv]

label	model	test_set	train_ratio	auroc	lb_auroc	ub_auroc	aupr	lb_aupr	ub_aupr	val_loss	lr	boot_aurocs	boot_auprs
AS	echo-clr	ext_test	0.01	0.8735148514851486	0.8202475247524752	0.9217326732673268	0.0658018735456429	0.0395505371159815	0.1211753402378391	1.1421558186411858	0.05	[0.8262376237623763, 0.8734158415841584, 0.8584653465346535, 0.8668811881188119, 0.8601485148514851, 0.8526980198019802, 0.9188613861386139, 0.8373267326732673, 0.9004950495049505, 0.8797772277227722, 0.9214603960396041, 0.8728960396039604, 0.8657920792079208, 0.9187128712871286, 0.8633415841584158, 0.8604455445544554, 0.9133415841584158, 0.8225742574257426, 0.873019801980198, 0.8444554455445545,…	[0.05038627635413569, 0.12974278479469364, 0.07352370398148643, 0.06119578958951796, 0.06596631660273386, 0.05696389956438418, 0.06504285095960556, 0.04338550382545545, 0.09959084996449492, 0.06100215829824402, 0.09045791560907565, 0.056498547498873924, 0.07545583240748874, 0.11041993861618196, 0.06713220502648327, 0.06542370313565175, 0.08287439836240547, 0.04955783065861598, 0.05523837303276342…
AS	echo-clr	test	0.01	0.8175956055766187	0.7934939447313689	0.8399259635191211	0.5193989516416941	0.4750717867587578	0.5718755213193745	1.1421558186411858	0.05	[0.8339204505876149, 0.8280990337443154, 0.8134559313769392, 0.8283975679414076, 0.8487824780328586, 0.8016439283119882, 0.7989969250977699, 0.8052114119672408, 0.8167995143843727, 0.7752833587087401, 0.8224517618493199, 0.8221233742325185, 0.800201013026042, 0.8119483336816232, 0.8178642863540019, 0.8365674538018331, 0.8116249216347733, 0.8044501497646555, 0.8218845468748445, 0.7873789692609289,…	[0.5356163909991496, 0.5354279908139997, 0.5413948721494842, 0.5630353357953277, 0.5903517664186702, 0.49193978208580486, 0.5226521729733133, 0.48963344364077005, 0.5200035049802236, 0.44433438420791654, 0.5387035783029355, 0.5173641342604262, 0.5002186791501886, 0.5086608061474052, 0.5148247421153545, 0.547904292860739, 0.5281956341983117, 0.4770545434497184, 0.5512296825352346, 0.45531605398535…
AS	kinetics	ext_test	0.01	0.6454207920792079	0.5254702970297029	0.7611386138613861	0.0234467857370954	0.0132327617450148	0.0482958480952471	1.3320483416318891	0.0001	[0.6484405940594059, 0.6628960396039605, 0.6875, 0.6323762376237624, 0.6833168316831683, 0.5950495049504951, 0.7261386138613861, 0.6065841584158416, 0.7587871287128714, 0.7141336633663365, 0.7078960396039604, 0.6404702970297029, 0.6407920792079208, 0.606509900990099, 0.6037871287128712, 0.6968316831683168, 0.5524504950495049, 0.652029702970297, 0.6100990099009901, 0.5435891089108911, 0.5565346534…	[0.02844916399136017, 0.02572665403310069, 0.045898016289183836, 0.017539332720836638, 0.03386254753875591, 0.024244571574647395, 0.03383065601463249, 0.02079100086520811, 0.05266498987753713, 0.02832132481673843, 0.029603531008248248, 0.030343253027071686, 0.03404017578819614, 0.016535211744235334, 0.030408824059636047, 0.03816043490873849, 0.011881810445768042, 0.020372826376650006, 0.017435396…
AS	kinetics	test	0.01	0.6117015454120269	0.5765590948443144	0.6469484829487218	0.3404463686305506	0.303766283223158	0.3846245507941828	1.3320483416318891	0.0001	[0.6497845578210983, 0.6067060731806828, 0.6132041675373914, 0.5958692818262332, 0.6531530186782897, 0.5842712282691982, 0.5991332557144421, 0.6064970992427181, 0.5745439890139415, 0.5624533540317043, 0.6000786140052343, 0.6040789722462708, 0.5832213830094237, 0.63458419161915, 0.5898637688947269, 0.6384701117513011, 0.5907693226259068, 0.5915455115383468, 0.6255137275974962, 0.5806738911942363, …	[0.3597839085445145, 0.34112704647631764, 0.35173236360107046, 0.3308374474067174, 0.3645332331932064, 0.3549212276514285, 0.3387799629053028, 0.3354474671292364, 0.32330015720362654, 0.31047367836944967, 0.3370692222982336, 0.305818077055703, 0.3117251817434424, 0.3769586159832099, 0.3268429350788602, 0.347059975602818, 0.323860396723033, 0.3199881834605196, 0.38368649483144857, 0.30240415531376…
AS	mi-simclr	ext_test	0.01	0.7024257425742575	0.6101237623762377	0.7948762376237624	0.0823262608338205	0.0176502755277032	0.1885745713835871	1.6349988930991717	0.01	[0.6782425742574257, 0.7410643564356436, 0.7459405940594059, 0.6926485148514852, 0.7095792079207921, 0.6465346534653464, 0.7432673267326733, 0.6706683168316832, 0.7302970297029703, 0.6822772277227723, 0.7775990099009901, 0.7192326732673268, 0.7245049504950495, 0.723910891089109, 0.7114851485148516, 0.7496039603960396, 0.6718564356435643, 0.6479455445544555, 0.6898267326732673, 0.6499257425742574,…	[0.025055376260633436, 0.19911119252095452, 0.25400702744961146, 0.07952101231073555, 0.04115251479149015, 0.0851625862547992, 0.0905795145309245, 0.07917089043635828, 0.05456472287644428, 0.07534194053647986, 0.13524484770094186, 0.04042987068739333, 0.16317970706214374, 0.13821584143082816, 0.14147335216050758, 0.09041574041494894, 0.01963161950120006, 0.019262548274373327, 0.1277494006166841, …
AS	mi-simclr	test	0.01	0.7177508433591068	0.6846732543212827	0.7505697027594511	0.4818030430536106	0.4342393796705687	0.5344364046386543	1.6349988930991717	0.01	[0.7515150610502432, 0.7273039376660597, 0.7084365764098278, 0.7293837259058026, 0.7541172841348978, 0.6939128877212885, 0.6823247853041565, 0.7218706152789803, 0.7041277328317959, 0.6784537918818601, 0.7200445811067657, 0.7060731806828472, 0.676548148590421, 0.7204177488531311, 0.6995153794867202, 0.7511667711536357, 0.7172134818043406, 0.7101531480431085, 0.7303241086266431, 0.6961419430595774,…	[0.46207613043664003, 0.5169390129604363, 0.4933312245265229, 0.5246821511758261, 0.5179674096323805, 0.48852307376017934, 0.4556997441609754, 0.4553462007789236, 0.46531348796871125, 0.3987600651999893, 0.5069890399655137, 0.46349843730878776, 0.4569926992441154, 0.47717031002992916, 0.43952007942348736, 0.5229679179140903, 0.48353863504659794, 0.4564640985719357, 0.5138508233593068, 0.409700566…
AS	random	ext_test	0.01	0.436509900990099	0.3379207920792079	0.5346287128712872	0.0079647432901113	0.0067479786518369	0.0100115525651902	1.2945049809558051	0.0001	[0.4991089108910891, 0.5521287128712871, 0.5071287128712871, 0.4177475247524753, 0.4741584158415842, 0.4177970297029703, 0.4238613861386139, 0.3944554455445544, 0.5189851485148514, 0.4709405940594059, 0.37363861386138614, 0.45514851485148516, 0.5232920792079209, 0.40752475247524755, 0.48007425742574256, 0.519009900990099, 0.2943564356435644, 0.4070544554455445, 0.4429950495049505, 0.3852722772277…	[0.009108221177481229, 0.010211630144244218, 0.009216329750847015, 0.007672558911101654, 0.008494636879328495, 0.007744951627603129, 0.007883933123269597, 0.007357670882220505, 0.00936693137245681, 0.008525401139326885, 0.007281060169565007, 0.008958862075864034, 0.009814747069111647, 0.007586707151177734, 0.008703734364028628, 0.009543797141391828, 0.006304315759997318, 0.0075001181865718206, 0.…
AS	random	test	0.01	0.5110905454219781	0.47706262252341	0.5450488103412247	0.2298729790541309	0.2132899145069871	0.2508856469152249	1.2945049809558051	0.0001	[0.5042491367386134, 0.5192504801425003, 0.5250171657163327, 0.480132549183509, 0.5136529639470201, 0.5313958463942043, 0.5005124837050084, 0.4671114826203341, 0.4872277119344021, 0.5139614492840155, 0.5246041934103552, 0.48506831457543464, 0.49920390880775395, 0.5616622384094098, 0.4649222318416575, 0.5208924182265078, 0.5146530535072792, 0.5054781025166433, 0.5356997144022848, 0.521564120169965…	[0.23215636870613285, 0.23840549014583404, 0.23922482545927454, 0.2152090629053302, 0.22813361828308829, 0.23987230207762839, 0.21901114272421268, 0.20472109254364812, 0.21733542070676803, 0.2315723971294862, 0.23545317651694098, 0.21223425459797624, 0.22866242834437245, 0.25543057306078376, 0.20569228621332059, 0.23531749270348667, 0.2326736972083715, 0.22834497246585794, 0.24206747813864038, 0.…
AS	simclr	ext_test	0.01	0.5278960396039604	0.4266831683168317	0.62759900990099	0.0105588910000953	0.0079974290156934	0.0156955324040132	1.4522566667624883	0.01	[0.5664356435643565, 0.5488613861386139, 0.6621039603960397, 0.5077475247524753, 0.5485643564356436, 0.5512623762376238, 0.5876732673267326, 0.6141831683168317, 0.4879455445544555, 0.4724257425742574, 0.5312128712871287, 0.5809405940594059, 0.54, 0.472029702970297, 0.5209158415841584, 0.6034158415841584, 0.4085643564356436, 0.5252970297029703, 0.5316584158415842, 0.5919306930693069, 0.51326732673…	[0.01212503254881753, 0.011642461073104722, 0.016953997198457662, 0.009428335378056414, 0.011095020028792408, 0.014978797259136659, 0.01181123560785925, 0.0179665928891342, 0.009099806456737204, 0.00868722552229401, 0.011635532389099944, 0.013997637819040228, 0.010693832713359037, 0.008657376437479485, 0.011485732871204343, 0.01437418738737503, 0.007831784958201714, 0.010551644436760526, 0.010555…
AS	simclr	test	0.01	0.5688071568598184	0.5335900727428327	0.6036859022200993	0.2771628825811716	0.2525609434900221	0.3120753704565031	1.4522566667624883	0.01	[0.6034072703028133, 0.5598760087968077, 0.5713894776646664, 0.5792110736284841, 0.5512981262003562, 0.541361913007135, 0.5539550805544775, 0.5620304305858237, 0.559055039754804, 0.555059657083719, 0.5748325720711307, 0.5255993074006627, 0.538476082435243, 0.6102735568359356, 0.5283607487237664, 0.5948194365664586, 0.5717029385716135, 0.557557393199391, 0.5510592988426826, 0.5730712203082863, 0.5…	[0.30604009676521915, 0.2720082883770714, 0.2787073008030104, 0.3035514755012365, 0.26328475267204854, 0.25823956062634557, 0.27228340828536257, 0.272878524041144, 0.2626707368484294, 0.26037658239851363, 0.3013937353501145, 0.2621217093562242, 0.2681710063292201, 0.2979238801460578, 0.24264948607175338, 0.31360565186043277, 0.29366072889784023, 0.29396325123333406, 0.24784368531913498, 0.2663713…
AS	echo-clr	ext_test	0.05	0.9348762376237624	0.8975742574257426	0.9664851485148516	0.1942497383357341	0.1126194712667419	0.3550558532072698	1.5098392686673574	0.01	[0.9176980198019802, 0.9168811881188119, 0.933910891089109, 0.9352227722772277, 0.9201237623762377, 0.9451485148514851, 0.9715594059405941, 0.9412376237623763, 0.9429950495049505, 0.925990099009901, 0.9507425742574258, 0.9278465346534653, 0.9409653465346535, 0.962450495049505, 0.9159405940594059, 0.9276980198019802, 0.9405940594059407, 0.9176980198019802, 0.9248762376237624, 0.9413118811881188, 0…	[0.1908120084270103, 0.3756743338439942, 0.18296828053663253, 0.2175844898791905, 0.11123415554765351, 0.28483803640826866, 0.19313088265659364, 0.20092222904519894, 0.2279712776886626, 0.18553097693975784, 0.1475933153765125, 0.1990402332220388, 0.3445052963645207, 0.37817293240773475, 0.2621052500557873, 0.27182511441971324, 0.20578805404065129, 0.13066019852917726, 0.17377784790643053, 0.26724…
AS	echo-clr	test	0.05	0.872471166572131	0.8525241066364152	0.8909852623618034	0.6279079168569438	0.5797237383872836	0.6794785134108654	1.5098392686673574	0.01	[0.8871092933695555, 0.8730632593963639, 0.870595376700401, 0.8664905314903824, 0.8844971191449981, 0.8655401976296385, 0.871714879939497, 0.8601417042322197, 0.8697594809485426, 0.8267556298574001, 0.876680498751132, 0.8758446029992736, 0.8607586749062106, 0.8606939924968405, 0.8653113214118677, 0.8913634056781203, 0.866341264391836, 0.8669184305062145, 0.8612413051915095, 0.8641171846234986, 0.…	[0.6306185583952552, 0.6238137831279778, 0.6541543625416454, 0.6572903857832652, 0.6787393829905888, 0.641659901599513, 0.6485209558854335, 0.5653161589622437, 0.6046136607746267, 0.53153332763339, 0.6533673319693144, 0.5880970513372203, 0.5732620372688785, 0.593370584130447, 0.6121077385150401, 0.651344654110084, 0.6340895304904384, 0.6095996666394069, 0.6135218648204669, 0.5814101644976575, 0.6…
AS	kinetics	ext_test	0.05	0.8396534653465346	0.7602475247524753	0.9137623762376236	0.0945984425007296	0.0491320762870441	0.1691298705151123	1.8461819078241075	5e-05	[0.8133663366336634, 0.8110148514851485, 0.8260148514851484, 0.821980198019802, 0.8320792079207922, 0.859579207920792, 0.919480198019802, 0.81, 0.9164851485148515, 0.8869554455445545, 0.8842326732673267, 0.826089108910891, 0.8629455445544554, 0.8517574257425742, 0.7900247524752475, 0.8163861386138613, 0.8030693069306931, 0.838910891089109, 0.8312623762376237, 0.7651485148514852, 0.754009900990099…	[0.11204950547363844, 0.11523608632698397, 0.0682655979527896, 0.08684435603373453, 0.09131055649560262, 0.11411779230614687, 0.15905059939865304, 0.05893926391321306, 0.15576440593266833, 0.09584341802059314, 0.09413450305837956, 0.13377616255241373, 0.11587540914657858, 0.10676571355863838, 0.10287701436703534, 0.16006764611129246, 0.06448949481697358, 0.09414693911682483, 0.07429053084005893, …
AS	kinetics	test	0.05	0.7703475933168145	0.743882536744584	0.7956931466499488	0.4707560372472973	0.4277066347000819	0.5222062037316304	1.8461819078241075	5e-05	[0.7532216815436209, 0.7699943278502552, 0.7706461275139067, 0.7454448657093671, 0.7796668358360449, 0.7600282612373248, 0.7785771860166582, 0.7579534485675334, 0.7742384890189171, 0.7510523330447503, 0.7783532853688391, 0.755500492581425, 0.7635609159029167, 0.7736662984744901, 0.7732782040182702, 0.7896975848583456, 0.7623070722751291, 0.7711138310893513, 0.7717606551830511, 0.754341184782717, …	[0.47762392696293987, 0.49317833555873924, 0.4569789827324551, 0.44028265059114396, 0.49130932986852466, 0.5061932362122522, 0.458375877706679, 0.4411108059030923, 0.47110978294907035, 0.4207111177662724, 0.4798284867840584, 0.41464684901594107, 0.44656528693835174, 0.4707875567694546, 0.46614495295508496, 0.5035168980636769, 0.46879935149194035, 0.4856628526049026, 0.5051366663746356, 0.43455651…
AS	mi-simclr	ext_test	0.05	0.9202722772277228	0.871410891089109	0.9620544554455446	0.2447091099062094	0.1159887171697892	0.420845813020229	1.8343602567911148	0.01	[0.8849752475247525, 0.9307178217821781, 0.9108910891089109, 0.9183415841584158, 0.9246782178217822, 0.8963118811881188, 0.9327722772277228, 0.8972772277227723, 0.9558168316831683, 0.9101237623762377, 0.9482920792079208, 0.876980198019802, 0.9396039603960396, 0.9724752475247525, 0.9318811881188118, 0.9073267326732672, 0.9418069306930693, 0.888490099009901, 0.935519801980198, 0.8727227722772277, 0…	[0.19160461326268904, 0.24476397155431845, 0.12143796686890888, 0.1932428711679814, 0.21126283511886895, 0.3547229010803689, 0.2371614709051672, 0.2813622346162355, 0.33633772734199147, 0.2423361495246454, 0.22444639992440074, 0.14201678244402047, 0.15336090363706376, 0.3122676783341326, 0.12899595297272887, 0.14269379952314207, 0.3541757848949278, 0.21560522114374972, 0.19569204187493675, 0.3250…
AS	mi-simclr	test	0.05	0.8190534475724195	0.7942999870635181	0.8425580400234847	0.5329704343988682	0.4876369994241269	0.5824958852278193	1.8343602567911148	0.01	[0.8340000597068393, 0.8281637161536856, 0.823441900269676, 0.8315719815704888, 0.8384681215233205, 0.8079429998706352, 0.8092714770476959, 0.8079330487307321, 0.8086296285239475, 0.7846075767979223, 0.8249395468250889, 0.8204963628583655, 0.8180434068722573, 0.8024350439342828, 0.8070921774089223, 0.8466181051039394, 0.8266013871889024, 0.8162123971300914, 0.8224418107094168, 0.7963747997333095,…	[0.5347232324237958, 0.5928941980026394, 0.5538200396810757, 0.5826293835471654, 0.5621281048778295, 0.5474108101040597, 0.5150221927400971, 0.5041620711357108, 0.5068123515758381, 0.45051726198433245, 0.5226462369289578, 0.5191380254505713, 0.5557875486605163, 0.5091595734109673, 0.5181606388721417, 0.5708870564789199, 0.5490854704972095, 0.5278105475570987, 0.5423955205775945, 0.485412402150502…
AS	random	ext_test	0.05	0.6102475247524752	0.4867326732673267	0.7303465346534653	0.0253299614814735	0.0119405516539321	0.0619024617212439	1.9398105612822945	5e-05	[0.5946782178217822, 0.6583663366336634, 0.5465099009900991, 0.580049504950495, 0.6286386138613862, 0.6016831683168318, 0.5620544554455446, 0.5462871287128712, 0.6944554455445544, 0.7057920792079209, 0.6383910891089108, 0.6365346534653465, 0.6541336633663366, 0.6417326732673267, 0.588440594059406, 0.5662871287128712, 0.6504207920792079, 0.5053465346534654, 0.5163613861386138, 0.4779207920792079, …	[0.024245353513383174, 0.04170903340101466, 0.019709973152816355, 0.01696799743225098, 0.06463846820376437, 0.01626348352410789, 0.014433834741783514, 0.012449493511013175, 0.03644069077062427, 0.032535245918253734, 0.02803628668617398, 0.018395687142950007, 0.020419846901762583, 0.03630398843015585, 0.01560515307584142, 0.017750324771072485, 0.08649725780273676, 0.019210596184872072, 0.016838051…
AS	random	test	0.05	0.6384551850414464	0.6050790618065299	0.6711795086127115	0.3452325125794099	0.3094710111649058	0.3869047769887228	1.9398105612822945	5e-05	[0.6568399160123792, 0.6518096147913743, 0.6056363256411021, 0.6158810241713188, 0.6502273835467853, 0.6292354539212467, 0.6466001930521141, 0.6306335890776289, 0.616826382462111, 0.6554119274362878, 0.6509239633400006, 0.613348459065986, 0.6248519767939418, 0.646256878725458, 0.6602730592789405, 0.6388681573474242, 0.6171099899493486, 0.6342110238727847, 0.652103173418515, 0.6332059587425739, 0.…	[0.3690618819624763, 0.34637611094379395, 0.3022486759746359, 0.3483573962532278, 0.3561920333537883, 0.36222631713385933, 0.33401065431411625, 0.3352718964743183, 0.3428654226377678, 0.3397669102860177, 0.36053629599327014, 0.30228490147197407, 0.31874022680188124, 0.3631405513394602, 0.3625657676474371, 0.35821990320225006, 0.35073138171520635, 0.3683691168584497, 0.3568965686323393, 0.32058580…
AS	simclr	ext_test	0.05	0.6239108910891089	0.5074752475247525	0.7349009900990099	0.0159562900202452	0.0107519770918516	0.0248794073263457	2.05073713191918	0.1	[0.6627475247524752, 0.6604207920792079, 0.6828960396039604, 0.6076237623762376, 0.7069801980198019, 0.5948019801980198, 0.7065594059405941, 0.6377722772277228, 0.7315841584158416, 0.6303960396039603, 0.6008910891089109, 0.49356435643564356, 0.6671782178217822, 0.6431188118811881, 0.6307178217821782, 0.6285396039603961, 0.5237376237623762, 0.6265841584158416, 0.6259653465346535, 0.525198019801980…	[0.021414893162963567, 0.017784506191790707, 0.019716103898223335, 0.0158917547556966, 0.022706363962583978, 0.017838477846936554, 0.01975131053875249, 0.018181202301082455, 0.024871997724538956, 0.016635812510115443, 0.016652734801242602, 0.010411837782446243, 0.019061283231986165, 0.01565036478896783, 0.01534579011718697, 0.01942360807720523, 0.010296816042277102, 0.018424024440385312, 0.013480…
AS	simclr	test	0.05	0.6348926769561454	0.6011334348349604	0.6685076275487357	0.3399808192793168	0.3054634709537562	0.3799932434992644	2.05073713191918	0.1	[0.6290961379626037, 0.6311311460727826, 0.6687265526266033, 0.6029594690071747, 0.662905135783304, 0.6256779214058971, 0.6516006408534097, 0.6375546068802183, 0.6138360649212368, 0.5959837199351186, 0.6557850951826533, 0.62009035635032, 0.6093381496850464, 0.6443313331542129, 0.599187986983909, 0.6530634584191619, 0.6356191101690698, 0.6399329293170533, 0.6254241673383686, 0.6064722213929605, 0.…	[0.315901134816295, 0.3278249418235084, 0.392336694145725, 0.3136139016259385, 0.3470249103639512, 0.35460595550703616, 0.349037069414368, 0.31999052394833294, 0.32285373317998417, 0.3237375836277342, 0.36717538135246364, 0.30077511623820513, 0.3092188652436831, 0.3235385755598226, 0.3186556895702504, 0.36963614751544066, 0.330108581744081, 0.35370717534463325, 0.33346651404213057, 0.286474018970…
AS	echo-clr	ext_test	0.1	0.9432425742574256	0.9028217821782178	0.9733910891089108	0.1899206109939878	0.1132542172229246	0.3117196094663079	1.29435832798481	0.01	[0.9142326732673267, 0.9464108910891089, 0.9387871287128713, 0.9463861386138613, 0.8990346534653465, 0.9441089108910892, 0.9731188118811882, 0.9196287128712871, 0.9502475247524752, 0.9429702970297029, 0.9671782178217821, 0.9704950495049505, 0.9430445544554455, 0.9601980198019802, 0.9452970297029704, 0.9648514851485148, 0.9709653465346535, 0.9018069306930693, 0.9593069306930693, 0.9715841584158416…	[0.17516199805909136, 0.29760874204190274, 0.15367388877940316, 0.1893356381402873, 0.1284455906762383, 0.16208799613430003, 0.22555343107080228, 0.1421427385473095, 0.2327692594741768, 0.16547255665905364, 0.17603088938120168, 0.21032096141057427, 0.20377098480738937, 0.44223441476242115, 0.24916004218997895, 0.21186423101610302, 0.2869645400947065, 0.1384736627204176, 0.20729395994257868, 0.241…
AS	echo-clr	test	0.1	0.8931794887104318	0.8760784547869959	0.9097232587992956	0.6664379012037118	0.6188516105789063	0.7174405308010421	1.29435832798481	0.01	[0.9082007343941247, 0.9012797165915356, 0.8886915246141445, 0.8955826889970246, 0.8960503925724692, 0.8911693584500104, 0.8806111990128469, 0.8821785035475813, 0.8904080962474251, 0.8629130966952264, 0.9017076156073679, 0.8990556368231981, 0.8872187559084893, 0.8966375098267507, 0.8910847737608343, 0.914066931366988, 0.8930700261714979, 0.8868704660118817, 0.8915076972067151, 0.8903782428277159,…	[0.685652411973739, 0.6842431097958863, 0.6853680861430693, 0.6948274084992284, 0.6864703264666419, 0.6952000651490251, 0.6648555385501104, 0.6211766819442361, 0.6385215691165997, 0.5829080238613591, 0.7181106729850675, 0.6577332288066383, 0.6302498324924172, 0.6721704138860033, 0.6494162573171659, 0.7329000714530356, 0.6836817997829794, 0.6512461964073827, 0.675571888852055, 0.6399311857501754, …
AS	kinetics	ext_test	0.1	0.861039603960396	0.7876980198019802	0.924529702970297	0.1163019151005954	0.0424963486762612	0.2321129529106455	1.3955999964049883	0.0001	[0.8296782178217821, 0.8832673267326732, 0.8634158415841584, 0.8909653465346534, 0.8010396039603961, 0.865569306930693, 0.9109158415841584, 0.7858910891089108, 0.9134653465346534, 0.8902970297029702, 0.8519554455445544, 0.9103960396039603, 0.9129455445544555, 0.8983415841584159, 0.8537623762376237, 0.8961633663366336, 0.818539603960396, 0.8197029702970297, 0.8577722772277228, 0.905470297029703, 0…	[0.16551429175497992, 0.20389404089108193, 0.05127647325193262, 0.11647892827417729, 0.10768856782003564, 0.15196577970481193, 0.17289212507971688, 0.08888904646638145, 0.1734876928473361, 0.13875556631811947, 0.05606953818480133, 0.26376926995593114, 0.19221648616796286, 0.13490911335257064, 0.11174417907185388, 0.18306154536645597, 0.04493978761766207, 0.11086621236476021, 0.06861228266779257, …
AS	kinetics	test	0.1	0.8479963379805157	0.8266163138987571	0.8687892448079928	0.5966060350608906	0.5479874679993493	0.646993532434989	1.3955999964049883	0.0001	[0.87250101999184, 0.8553004746693735, 0.8391895791662934, 0.8305818431501328, 0.8545491636066913, 0.8605696032480521, 0.8460260122797065, 0.855176085420585, 0.8304574539013444, 0.8189041804738734, 0.8715506861310964, 0.8549870137624265, 0.8454737240150858, 0.8569822173129933, 0.8555542287369018, 0.8624006129902181, 0.842597844583097, 0.8418166801007056, 0.8491954503388364, 0.8423142370958594, 0.…	[0.6419308778654007, 0.6026007637040688, 0.5999462305372233, 0.55825799077775, 0.6267802037754241, 0.6430006628355674, 0.5827513908448618, 0.606227524931547, 0.5587382005286996, 0.538188270940954, 0.6482102581711162, 0.5557854348221959, 0.5758188958486339, 0.6169814732660764, 0.6012221818353298, 0.6484725669201081, 0.6128997368002216, 0.5621336925713082, 0.6177040215690972, 0.5697832869845045, 0.…
AS	mi-simclr	ext_test	0.1	0.9463118811881188	0.9248762376237624	0.9658415841584158	0.2433451385458651	0.1121010323443155	0.4128365855094271	1.4255993153367723	0.1	[0.9369059405940594, 0.9713613861386139, 0.9476237623762376, 0.9469059405940594, 0.953539603960396, 0.9420297029702971, 0.9625742574257425, 0.931089108910891, 0.9645049504950495, 0.9545544554455445, 0.9340841584158416, 0.942549504950495, 0.9483168316831683, 0.97, 0.9616336633663367, 0.9454207920792079, 0.9550000000000001, 0.9262128712871287, 0.9461138613861386, 0.955519801980198, 0.94282178217821…	[0.2355480702976493, 0.28548407630041195, 0.142238624354562, 0.23081678515957182, 0.3710674475852117, 0.1633068184951048, 0.26543884213636176, 0.21694438871625998, 0.32416626131433945, 0.26934584053378996, 0.1592222170132761, 0.1872848083268601, 0.13717682003393433, 0.37171509045436263, 0.27216933248773756, 0.1411918678271637, 0.5108764871926136, 0.24894379500162114, 0.3428350846551914, 0.2449907…
AS	mi-simclr	test	0.1	0.8661024370341622	0.8464986914251028	0.8856464758038033	0.6027623492133654	0.5554594940260816	0.6555986889083658	1.4255993153367723	0.1	[0.8648187399866655, 0.8862634464777939, 0.8657939516971669, 0.8664756047805275, 0.884810580051945, 0.8697495298086396, 0.8474689275656526, 0.8703665004826303, 0.8669333572160691, 0.8354728284124946, 0.8834671761650297, 0.8775263456428934, 0.8639380641052433, 0.8705406454309341, 0.8700828929953927, 0.8820839677185021, 0.8597287319262421, 0.8679682757659889, 0.869077827865182, 0.84273716054174, 0.…	[0.5974344783462805, 0.633268636945207, 0.6371767666038194, 0.6170292284177601, 0.6437509549439758, 0.6238497509920542, 0.5749116226787292, 0.5948118368650482, 0.5813595404682167, 0.5255159979072654, 0.657927400825857, 0.5658045071181576, 0.5619548053845984, 0.6121256317502223, 0.601091936277743, 0.663013586618946, 0.5924742873301706, 0.5835094505247231, 0.6400339596746303, 0.5461327372769675, 0.…
AS	random	ext_test	0.1	0.8899009900990099	0.825519801980198	0.9426980198019802	0.1437613415479983	0.0748069278217608	0.285990344106993	1.4281297687973296	5e-05	[0.9017821782178218, 0.9567326732673267, 0.8981435643564356, 0.8631435643564357, 0.9122029702970297, 0.9308663366336634, 0.9127722772277227, 0.9081188118811881, 0.9081683168316832, 0.914480198019802, 0.8754950495049505, 0.885990099009901, 0.8701485148514851, 0.8716584158415841, 0.9412623762376238, 0.9229455445544554, 0.8972772277227723, 0.8536386138613861, 0.8568811881188119, 0.8815099009900991, …	[0.11101182523345458, 0.4384018808799436, 0.19593899137975654, 0.09984307531043293, 0.13778253628103282, 0.1567989887180976, 0.1044706109017284, 0.11626471833228944, 0.19860287045400926, 0.14182692999872373, 0.09894899279383002, 0.12470333828662382, 0.18965741112165613, 0.1995780102035178, 0.1965931104892292, 0.1380177147463674, 0.30860267733653274, 0.09698061685134463, 0.16145536057942328, 0.159…
AS	random	test	0.1	0.8513150431381914	0.8312336428137843	0.8713367366231801	0.6124760032389295	0.5666278714914221	0.6595807137270074	1.4281297687973296	5e-05	[0.878909554089421, 0.8597386830661452, 0.8322436835139465, 0.8543252629588718, 0.8604999452687305, 0.8609178931446597, 0.8584798638684061, 0.8537729746942512, 0.848110776089401, 0.8213173319003692, 0.8734961339821476, 0.8612811097511219, 0.8386472420415758, 0.8605248231184881, 0.8402045954364071, 0.856434904618324, 0.8432993999462638, 0.8554596929078225, 0.8604153605795544, 0.8299947258958513, 0…	[0.6217496364860253, 0.6068374521378986, 0.5915197578693997, 0.6065375338381767, 0.639120541755417, 0.629736476488474, 0.6119116557175509, 0.6038495057000334, 0.594739657986364, 0.5591323230741942, 0.6838919968763264, 0.598832834515571, 0.5889511030220799, 0.6274902570805939, 0.5617809285985588, 0.642370780548814, 0.6119650760498979, 0.6220497057861487, 0.6337532068553373, 0.5603749558169292, 0.6…
AS	simclr	ext_test	0.1	0.9040841584158416	0.862549504950495	0.9425247524752476	0.122921972404025	0.0615231173976577	0.2669563505817061	1.583713065300669	0.1	[0.882871287128713, 0.9436386138613861, 0.9013613861386138, 0.9133663366336634, 0.9067079207920792, 0.8786633663366337, 0.9379207920792079, 0.8684653465346535, 0.9258415841584158, 0.9126485148514851, 0.887970297029703, 0.8926237623762376, 0.9285891089108911, 0.9491831683168317, 0.9375742574257426, 0.9025495049504951, 0.9334653465346535, 0.8464851485148515, 0.9136138613861386, 0.8986138613861386, …	[0.15479175509308735, 0.30314979374017986, 0.19189363394196954, 0.12175369517493695, 0.1600401884350065, 0.06535452541692961, 0.12282870165560451, 0.05979983993419691, 0.1986262278504493, 0.16356100427254305, 0.08447324678061024, 0.10518149275707879, 0.14854708375884507, 0.20866929911263168, 0.2486464977192812, 0.12962664206704402, 0.3344337611655763, 0.058727130661746264, 0.18155123802851922, 0.…
AS	simclr	test	0.1	0.8491108656496602	0.8283876168015045	0.8697793832283487	0.5747151373888698	0.5283831996284946	0.6251892556870304	1.583713065300669	0.1	[0.8665751161795584, 0.8594899045685683, 0.8371943756157267, 0.8442099292473952, 0.8527131782945736, 0.8623707595705088, 0.8367664765998946, 0.8557731538147695, 0.8423042859559562, 0.830751012528485, 0.8736852056403062, 0.860689016926889, 0.8368212078693615, 0.8578678687643669, 0.8419659471992517, 0.8657242937178453, 0.8482898966076564, 0.8480411181100793, 0.8611318426525758, 0.8463096197669442, …	[0.5962953768116028, 0.5682675141984415, 0.5757623937376242, 0.5872317790324038, 0.5696448317480306, 0.6333488168303943, 0.581035671394003, 0.5665704112527103, 0.5588742042568238, 0.5496372609714226, 0.6524916148716063, 0.5944433805365861, 0.5397828507495886, 0.5835388366515448, 0.5674699423927287, 0.6256410337951699, 0.5826128585020929, 0.5650216551453687, 0.5944624916082722, 0.5616581971211736,…
AS	echo-clr	ext_test	0.25	0.9594059405940596	0.9401732673267328	0.9767574257425744	0.216888156331866	0.1196371293579761	0.3560114084851027	1.3499359797154151	0.1	[0.9549504950495049, 0.9717326732673268, 0.9633910891089109, 0.963910891089109, 0.9664108910891089, 0.9686633663366337, 0.9713613861386139, 0.9606683168316832, 0.9664851485148516, 0.9675742574257427, 0.9511633663366337, 0.9523762376237623, 0.9610148514851485, 0.9724752475247525, 0.9602475247524753, 0.9637871287128713, 0.9592821782178218, 0.9547029702970298, 0.9435148514851486, 0.9731435643564357,…	[0.1878615514207165, 0.32238380740261624, 0.18708075393821186, 0.1944951243600648, 0.2687020531925499, 0.2532743240620613, 0.23186048845135138, 0.1540702314396322, 0.2751938388506363, 0.2338978949431763, 0.32187929830134426, 0.13375869437226506, 0.1339688827448988, 0.25247850134488475, 0.216145057924904, 0.2688897483789036, 0.2980744851728866, 0.2490724553518172, 0.13256210303279906, 0.2418669808…
AS	echo-clr	test	0.25	0.9044939347802292	0.8882885034480701	0.9203062960862168	0.6874163018816583	0.6413184849316546	0.7401600802600131	1.3499359797154151	0.1	[0.9166691544516424, 0.9064145047815226, 0.9048870048064006, 0.90883263177797, 0.917738901991223, 0.901200107472311, 0.9017722980167379, 0.8969410195937945, 0.900100506513021, 0.8751828521957189, 0.9166193987521271, 0.9106934949398453, 0.894189529410594, 0.9009811823944434, 0.9019563941049447, 0.9143903434138381, 0.9021952214626185, 0.8952393746703685, 0.8932292444099471, 0.8890845946403161, 0.89…	[0.724612952468054, 0.6728962811240753, 0.7265117060096723, 0.6763551117755938, 0.7451460472965586, 0.6968798843778533, 0.6916801729355692, 0.6691867379179807, 0.6694825234407462, 0.6346723909909402, 0.7426646955601023, 0.6807579660101033, 0.6425211557336054, 0.6623315372491833, 0.6678396784376515, 0.7504989792657116, 0.6883406891592423, 0.6509718411263948, 0.682069639247835, 0.6287842239602068, …
AS	kinetics	ext_test	0.25	0.9600495049504952	0.9388366336633664	0.9775	0.1653474013865188	0.1092034202517183	0.3034255286735468	1.4215702446443694	0.0001	[0.9536386138613862, 0.9694059405940594, 0.951460396039604, 0.9683663366336633, 0.956089108910891, 0.9622524752475248, 0.9692326732673268, 0.9418811881188118, 0.9761386138613861, 0.9723762376237624, 0.9479455445544555, 0.9649504950495049, 0.9761138613861386, 0.9797524752475247, 0.9518316831683168, 0.9573762376237624, 0.9558663366336634, 0.9591336633663367, 0.9477722772277227, 0.9561633663366337, …	[0.12211425455766024, 0.2865300595504789, 0.12052551155650038, 0.13868208257261036, 0.1356220625146092, 0.36450837919883344, 0.22195252240235575, 0.11774435264850724, 0.19358088982288357, 0.21373403005359765, 0.16091270070754665, 0.2941723346021754, 0.260954421397052, 0.2452577797688354, 0.13456618009190868, 0.14514654999008925, 0.19981676109752516, 0.1499663497109563, 0.11779829902444562, 0.1436…
AS	kinetics	test	0.25	0.8956374202664915	0.8782229254361087	0.9120219721169058	0.6905380687674799	0.6451394542346748	0.7376146099222497	1.4215702446443694	0.0001	[0.905270123692669, 0.9082952702232041, 0.8902638047188305, 0.8884029415569553, 0.9116587555104437, 0.9173159785453424, 0.9049765650655283, 0.8757998228697096, 0.8751430476361066, 0.8661223393139684, 0.9186394801524514, 0.88589525430138, 0.886790856892657, 0.8981998387915336, 0.8955528355773155, 0.9095889184106039, 0.8935228030370879, 0.8870744643798946, 0.8909355066622879, 0.8834174204655143, 0.…	[0.7206647141403398, 0.6932965670362928, 0.6905913042202215, 0.6965064275192436, 0.7361990751998507, 0.7414647905802846, 0.7385171171765386, 0.6455207174147455, 0.6440417774212542, 0.6480527817844018, 0.769518719989042, 0.6544387399372691, 0.666895777384471, 0.7034841478056111, 0.6770264502059247, 0.7377559881214896, 0.6944259782412405, 0.6802843205960092, 0.6904007819801776, 0.6656807394497745, …
AS	mi-simclr	ext_test	0.25	0.9486881188118812	0.9299752475247524	0.9666336633663366	0.1373324123888499	0.08391539827483	0.2378311421686638	1.3900004306009837	0.1	[0.9377970297029703, 0.96, 0.9610396039603961, 0.945470297029703, 0.9478712871287129, 0.959480198019802, 0.9546782178217822, 0.9411881188118811, 0.9662376237623763, 0.9530198019801981, 0.9588613861386138, 0.9531930693069307, 0.9583168316831683, 0.9535148514851486, 0.9556188118811881, 0.9609653465346535, 0.9468069306930693, 0.9436138613861387, 0.9526485148514852, 0.9518811881188118, 0.935915841584…	[0.12466860480806041, 0.19190578076574524, 0.1595434672472445, 0.13990841956059433, 0.16865100557868817, 0.14484013757182002, 0.16804827434029818, 0.09480329837714388, 0.18002224128418287, 0.1654562988204342, 0.1694630930576991, 0.19008250969533824, 0.1613282761573528, 0.1356581113609466, 0.14375464284636574, 0.19023426297337354, 0.21370727015797195, 0.15829881603681095, 0.12876342823387674, 0.11…
AS	mi-simclr	test	0.25	0.9031455553233624	0.88790040899185	0.9178931446597208	0.6829306005279487	0.6379160520149362	0.7289346669769189	1.3900004306009837	0.1	[0.9142012717556796, 0.9136937636206228, 0.9092854086435601, 0.8907464350041298, 0.9090217034361285, 0.9124797245524474, 0.8977818909156043, 0.8936869968454886, 0.8982943746206128, 0.8860196435501687, 0.9111512473753869, 0.8937865082445193, 0.8875570946651938, 0.9104944721417838, 0.9075091301708611, 0.9140619557970365, 0.8819396761899075, 0.8954831775979939, 0.9044740325004229, 0.8920649610412873…	[0.7250241809584882, 0.7062954978632735, 0.7138793175252546, 0.6573612878873206, 0.6868819519181334, 0.7254406121901075, 0.6632123832983483, 0.6497387788081084, 0.6627024963024571, 0.6338485648074164, 0.6886244141267707, 0.6459944538417339, 0.6222064879171051, 0.6987331984822283, 0.685860640689228, 0.7253115734532346, 0.6367837272593053, 0.6433566947679223, 0.6897726984969135, 0.6387537954544917,…
AS	random	ext_test	0.25	0.956658415841584	0.9276237623762376	0.9785643564356435	0.2746301369416911	0.1532603688507227	0.4802472533575294	1.4673150671379906	0.0001	[0.9503217821782178, 0.9890841584158416, 0.9596534653465346, 0.9646782178217822, 0.9636138613861386, 0.9594059405940594, 0.9647277227722773, 0.9370792079207921, 0.9720297029702971, 0.9698267326732674, 0.9277722772277228, 0.9559158415841584, 0.9674752475247526, 0.9770544554455446, 0.9720544554455446, 0.963910891089109, 0.9551980198019802, 0.9485891089108911, 0.9403960396039603, 0.9697277227722773,…	[0.1831839902658211, 0.6403854917453865, 0.31204989622065826, 0.19942189449806152, 0.23076530577052493, 0.28812629929994693, 0.29098342597564447, 0.2128510239790804, 0.38127596695993693, 0.28284343809350687, 0.33451921071396673, 0.24186852085932842, 0.28405367758159894, 0.3915149435944576, 0.38157217904915364, 0.2510284078623965, 0.5391818775785602, 0.25160695005484474, 0.31037325955134093, 0.260…
AS	random	test	0.25	0.9007473306067209	0.8847060930829626	0.9163308156949378	0.6942031277959363	0.6496172909090805	0.7394619347887549	1.4673150671379906	0.0001	[0.9136290812112527, 0.9051855390034929, 0.8948214267944392, 0.894070115731757, 0.9045934461792597, 0.9114895861320914, 0.9030908240538953, 0.9001900667721487, 0.8957667850852314, 0.8751131942163974, 0.9188136251007553, 0.9007970863062364, 0.8868256858823178, 0.8936272900060702, 0.8996825586370918, 0.9056731448587436, 0.9093003353534146, 0.9058323630971927, 0.896547949567623, 0.8938014349543739, …	[0.7151164531534805, 0.6829484194188076, 0.6872248079704866, 0.694454424477601, 0.7080864294321972, 0.7255200888438792, 0.7102907901961175, 0.6802898969906069, 0.6726276048282518, 0.632770857816773, 0.7521697794668571, 0.6849749589780144, 0.6586155711431808, 0.6762364393897681, 0.6510359281735425, 0.7312228975491251, 0.7304248407882137, 0.7047358777107985, 0.6924340030915971, 0.6562685205820159, …
AS	simclr	ext_test	0.25	0.9621534653465348	0.9402722772277228	0.9802970297029704	0.2938507332286572	0.1568264370175822	0.4714656815807093	1.4807565999882562	0.1	[0.9525990099009901, 0.9821287128712871, 0.966460396039604, 0.9582920792079208, 0.9727475247524753, 0.9642326732673268, 0.973910891089109, 0.9688118811881188, 0.9585643564356436, 0.9475495049504951, 0.9567821782178219, 0.9528465346534654, 0.9474752475247525, 0.9768564356435644, 0.9823514851485149, 0.9692079207920792, 0.9782673267326732, 0.9529702970297029, 0.958440594059406, 0.9826980198019801, 0…	[0.20116091364454544, 0.48378498086886546, 0.3406924597445042, 0.2858520416431318, 0.3247234336515125, 0.3006085633474601, 0.35218125727890087, 0.2072608938465322, 0.29992036136413835, 0.3140935891063264, 0.25014633429972644, 0.16687474504328123, 0.23652136619851985, 0.3191011449275433, 0.3123541473033066, 0.2793895704965572, 0.4059064991052638, 0.29412558257756183, 0.32521566646253747, 0.3805220…
AS	simclr	test	0.25	0.8771034221970126	0.8584947905782607	0.8950254251624523	0.6657831296876404	0.6219342670543283	0.7091038112010983	1.4807565999882562	0.1	[0.8900598063508175, 0.8916370620254551, 0.8675254500403021, 0.8828999611905544, 0.8832432755172104, 0.8914977460668119, 0.8852434546377288, 0.8746206127911953, 0.8720333164163954, 0.8418166801007056, 0.8956324446965399, 0.8743768098635698, 0.8637987481466003, 0.886780905752754, 0.8659133653760037, 0.8816958732622822, 0.880999293469067, 0.8683911992118697, 0.8868853927217362, 0.8516732841747022, …	[0.6857514936394561, 0.6825149580307138, 0.6690295425208421, 0.6697053918232282, 0.6594436663937838, 0.7001334262881731, 0.6935135079885886, 0.651517403608544, 0.6603939410317861, 0.6024522498355463, 0.7059229840638044, 0.6506223903067482, 0.6499050113832041, 0.6918833263447544, 0.6303320741766305, 0.6857945180439048, 0.6728597333076242, 0.6322131972834855, 0.7040618992710711, 0.6179815158799936,…
AS	echo-clr	ext_test	0.5	0.9666584158415842	0.942970297029703	0.9856683168316832	0.4200872761869533	0.2535109179434969	0.5971488709977464	1.199465454689094	0.1	[0.9619059405940594, 0.9541584158415841, 0.9702475247524752, 0.9648019801980199, 0.9694554455445544, 0.9833415841584159, 0.983490099009901, 0.9769306930693069, 0.9704950495049505, 0.970470297029703, 0.9742326732673268, 0.9652227722772277, 0.9619554455445545, 0.9712871287128713, 0.9518069306930693, 0.9587376237623763, 0.9582425742574258, 0.976410891089109, 0.9502970297029703, 0.971608910891089, 0.…	[0.3129225849834469, 0.541575555684086, 0.46150305129783387, 0.29782702802682215, 0.41992241788769125, 0.5203706028896178, 0.4369195065581994, 0.35556308558665106, 0.48701453452380644, 0.4161978557778069, 0.49339242788658527, 0.3346852671656717, 0.2764491915966293, 0.4654795518517329, 0.45713709521819584, 0.4156171990718107, 0.5449448274627624, 0.4373374096892769, 0.3461188458933215, 0.4269601437…
AS	echo-clr	test	0.5	0.9246798220736184	0.91103183369655	0.937984496124031	0.7660012440558104	0.7245891134393401	0.8081862507800636	1.199465454689094	0.1	[0.9340736981421222, 0.9325860027266124, 0.9268541461424405, 0.9139524932581027, 0.9378402045954364, 0.92559035137475, 0.9245255794051208, 0.9245305549750724, 0.9184354817844385, 0.9017324934571255, 0.9396314097779901, 0.9264909295359783, 0.9203610273556835, 0.927023315520793, 0.9204505876148112, 0.930177826870068, 0.9228189589117435, 0.9220925256988188, 0.9227293986526156, 0.9044839836403259, 0.…	[0.7965091317311539, 0.7801250769932564, 0.7927248159055965, 0.741715576713987, 0.8064518651842684, 0.7908267853877421, 0.771383785848532, 0.7644655258620574, 0.7500702743154769, 0.7185556378722908, 0.8112017327780142, 0.7507036865731767, 0.7303676279935126, 0.7481480264681185, 0.7667964116375355, 0.7946959045442141, 0.7718685647318956, 0.7574084271163315, 0.7850919529136249, 0.7248310832938025, …
AS	kinetics	ext_test	0.5	0.9765346534653464	0.9636138613861388	0.9879950495049504	0.3415606074804501	0.2008661548278958	0.5185674574336216	1.2467404284647532	0.0001	[0.9637623762376237, 0.9811138613861387, 0.9782425742574258, 0.9742079207920792, 0.9729455445544555, 0.9815841584158416, 0.9848762376237624, 0.972920792079208, 0.9806435643564356, 0.9809158415841585, 0.9813861386138614, 0.9856188118811882, 0.9740841584158416, 0.9808168316831684, 0.9753712871287129, 0.9782673267326734, 0.9798762376237624, 0.9778217821782179, 0.972079207920792, 0.9806683168316832, …	[0.1836751992924286, 0.5390943005428899, 0.31720794065745145, 0.19373179341070518, 0.23820303799008619, 0.5117388748496177, 0.39767865492691323, 0.22279999400896688, 0.3918906918631861, 0.3482287142730648, 0.3993415317115796, 0.4766158961871021, 0.3766172257628902, 0.43305658440119454, 0.3510081482872117, 0.272490923942329, 0.48839470202559676, 0.36909825288644704, 0.21788885727350235, 0.31418035…
AS	kinetics	test	0.5	0.9284015483973688	0.915166532326278	0.9411041784836454	0.769380075588263	0.7312514404824566	0.808937716548852	1.2467404284647532	0.0001	[0.9400045775243553, 0.9274412633967221, 0.9226647162432456, 0.9204804410345204, 0.9383178593107842, 0.9276850663243476, 0.9272372650287092, 0.9277049686041534, 0.9236697813734562, 0.9077877620881472, 0.9439949846254888, 0.9180921674577822, 0.914917753828701, 0.9320486411718463, 0.9361186573922042, 0.9383178593107839, 0.9309142112228956, 0.9206197569931636, 0.930640554875561, 0.9148033157198157, …	[0.7886184029411034, 0.7579667008388312, 0.7660550633720272, 0.7529569900520562, 0.7996051937370406, 0.7695733859637975, 0.7710186556436651, 0.7606146760464063, 0.7484567724592345, 0.7181687954874256, 0.8117731173252745, 0.7305721119661626, 0.7412087991545071, 0.787255607506694, 0.7694245568498679, 0.8062841670092461, 0.7843358246133354, 0.7587545212500714, 0.7973414803863854, 0.7117125522674295,…
AS	mi-simclr	ext_test	0.5	0.9337623762376236	0.9012871287128712	0.9612376237623762	0.1241809360864159	0.0737456462159266	0.2181906150308518	1.2785215164933883	0.05	[0.9396039603960396, 0.9477227722772278, 0.9328960396039604, 0.9310643564356436, 0.9522524752475248, 0.9509653465346535, 0.9522029702970297, 0.9432920792079208, 0.941980198019802, 0.9557920792079209, 0.9411881188118811, 0.9362623762376238, 0.9318316831683169, 0.922079207920792, 0.9407920792079209, 0.9422524752475248, 0.9399752475247525, 0.9298019801980199, 0.9063118811881188, 0.9188613861386139, …	[0.10289396732508346, 0.20397696220837064, 0.1407802226365966, 0.13090741326596292, 0.17261964498533022, 0.11108143900393926, 0.16260828333654384, 0.10796410065096582, 0.12199765461586531, 0.141541264789783, 0.10768898917037056, 0.15080032264663565, 0.1313026208637586, 0.1788675162142254, 0.21204736001517396, 0.13241856793951134, 0.361799564454182, 0.10030750267794279, 0.13482111397228497, 0.1278…
AS	mi-simclr	test	0.5	0.8987819804758634	0.8827357673821536	0.9147535600203004	0.6840878671681156	0.6376115105263063	0.7325731853707714	1.2785215164933883	0.05	[0.9154551153834672, 0.901200107472311, 0.8891293747698799, 0.8960603437123722, 0.9018369804261077, 0.8984983729886258, 0.9038073061269168, 0.8887213780338539, 0.8992049039217441, 0.876486451523022, 0.9054790976306335, 0.8914032102377327, 0.8887562070235144, 0.8999860684041358, 0.901284692161487, 0.9137733727398473, 0.8964484381685922, 0.8883233324377308, 0.8971052134021953, 0.8699435770367496, 0…	[0.7277357086298316, 0.7024393564363067, 0.6774705128752364, 0.6796972115194526, 0.6809303834547383, 0.7069183054567008, 0.7008623663014273, 0.656977136157211, 0.6783379071268753, 0.6359085021861404, 0.6749972008850816, 0.6772826318072619, 0.6326457249238349, 0.6672102802589002, 0.6743598910401518, 0.747952880387448, 0.6599977643232474, 0.6547301378044751, 0.6843854139192435, 0.6069880539802447, …
AS	random	ext_test	0.5	0.9688366336633664	0.9491336633663366	0.9837376237623764	0.2704231735758198	0.1537873477691104	0.429755273788765	1.2385864002364022	0.0001	[0.9611138613861386, 0.986881188118812, 0.9702970297029703, 0.977450495049505, 0.9729455445544555, 0.9694059405940594, 0.9734158415841585, 0.9584653465346534, 0.9769306930693069, 0.9787623762376239, 0.9530445544554456, 0.966881188118812, 0.974480198019802, 0.9822277227722773, 0.974480198019802, 0.968960396039604, 0.9697524752475247, 0.9642821782178217, 0.9580940594059406, 0.9752475247524752, 0.97…	[0.20625304856508425, 0.43289472235903503, 0.24300868082261418, 0.21677211687035455, 0.3871269234621057, 0.21989190179870755, 0.2753622941537666, 0.1792386798978932, 0.2787611737420376, 0.2907237703396602, 0.2292347231901291, 0.25408737832423645, 0.22396255073446414, 0.3273265595068986, 0.29302647382402847, 0.1776330815245799, 0.4863216546451151, 0.3134953496454568, 0.22142616184142735, 0.2515432…
AS	random	test	0.5	0.9171517847369416	0.9031455553233624	0.930715188424834	0.7348295122922539	0.6909587669332329	0.7789192905003646	1.2385864002364022	0.0001	[0.9358101720552089, 0.91837577494502, 0.8999761172642327, 0.9133653760038212, 0.9214755550248281, 0.9194952781841159, 0.9150819476371018, 0.9096187718303133, 0.9193062065259576, 0.8961051238419362, 0.9294265158073858, 0.9152710192952602, 0.8991053925227135, 0.9158830143992993, 0.9162362798658585, 0.9240280224099671, 0.9236747569434078, 0.9155496512125464, 0.9183260192455045, 0.9047178354280483, …	[0.7865908559718291, 0.7276342716138837, 0.6975049354711478, 0.7384246399974674, 0.7467139068924357, 0.7655661834949335, 0.7386807239913636, 0.707725349587263, 0.7260004187331027, 0.6777653731894475, 0.7791796533665114, 0.7188332090437155, 0.6890182621451161, 0.7131777260328969, 0.7092303926011143, 0.7672005704667942, 0.7628933681570191, 0.7431397648467112, 0.7601390065337347, 0.6849367993226065,…
AS	simclr	ext_test	0.5	0.9431683168316832	0.9145297029702972	0.9675495049504952	0.2330776018166795	0.1071063297332813	0.3825861766444722	1.3853175278220855	0.05	[0.9453465346534653, 0.9720792079207922, 0.938960396039604, 0.9310396039603961, 0.9640099009900991, 0.9518811881188118, 0.9727475247524753, 0.9477722772277228, 0.9438118811881189, 0.9489851485148515, 0.9354207920792079, 0.9324752475247525, 0.9299999999999999, 0.9452722772277228, 0.9612376237623762, 0.9473762376237624, 0.961089108910891, 0.9251485148514852, 0.9230445544554455, 0.9378217821782178, …	[0.2163354147768206, 0.31147916190164326, 0.15228259839913616, 0.17904966459041755, 0.32728635419462837, 0.19551725935906633, 0.2652597981281042, 0.19551206424688214, 0.25510192029599055, 0.26472027005698506, 0.1373665689577, 0.18763746690583, 0.15406199925865957, 0.24863352779472178, 0.15742951606756975, 0.12212447054508994, 0.4700242206394917, 0.18165063494048478, 0.19941943468583037, 0.2220956…
AS	simclr	test	0.5	0.8789493586490332	0.8601964355016867	0.8965230717178653	0.6508075436700298	0.6050439541730385	0.6968485579420625	1.3853175278220855	0.05	[0.9044989103501805, 0.8880198226706869, 0.8635549452189748, 0.8771183489068672, 0.8972544805007412, 0.888567135365356, 0.8782179498661571, 0.880029057328517, 0.8797802788309401, 0.8587037645162252, 0.9058373386671443, 0.8852534057776319, 0.8653312236916739, 0.877725368440955, 0.8880198226706869, 0.8859151565811864, 0.8664805803504791, 0.8820789921485506, 0.8708740086176872, 0.850285100158223, 0.…	[0.6981267907357531, 0.6553355678340292, 0.6528634804122224, 0.6595288448965104, 0.6998590730224941, 0.6873407995803122, 0.6659243697530943, 0.6123662478953457, 0.6448243088758681, 0.6026556631100618, 0.7146215208855502, 0.6331056625475221, 0.6129580022537019, 0.6392233649812169, 0.6711326981322102, 0.6787279530312862, 0.6414068557223651, 0.6631892890255334, 0.6649743444559714, 0.5959565525089614…
AS	echo-clr	ext_test	0.75	0.9450247524752476	0.9048267326732672	0.9805693069306932	0.2924639608551339	0.1557194094553658	0.468447876229304	1.3409140961510797	0.1	[0.9385148514851485, 0.937079207920792, 0.9438118811881189, 0.9588118811881188, 0.9477722772277227, 0.9617079207920792, 0.9643564356435643, 0.9387376237623762, 0.9657425742574257, 0.9646039603960396, 0.9325247524752475, 0.946509900990099, 0.9575495049504951, 0.9662128712871287, 0.9224009900990099, 0.9321287128712872, 0.9232425742574257, 0.9568811881188118, 0.9126237623762377, 0.9545792079207921, …	[0.2053753245238495, 0.4679678296753254, 0.24072688781322957, 0.19051226262640916, 0.30880818344940997, 0.24757139267828246, 0.24835505450257614, 0.17661152250661738, 0.38786307452891206, 0.31314392419958126, 0.376176273737904, 0.2786421082737854, 0.27057457210759717, 0.37165744086490843, 0.3058536607233601, 0.22106072158956977, 0.49551686887005175, 0.22860819564546558, 0.2512996595549683, 0.2702…
AS	echo-clr	test	0.75	0.9209630713198196	0.9071260112845926	0.9338945776238669	0.7126724217463908	0.6678303641664005	0.7586329542012924	1.3409140961510797	0.1	[0.9331880466907485, 0.9243265566070593, 0.9067478679682758, 0.9146291707715118, 0.9221174035485765, 0.9273765809873521, 0.920808828651322, 0.9119423629976813, 0.9211272651282205, 0.906195579703655, 0.9306903105750763, 0.9214606283149733, 0.9059069966464658, 0.9243713367366231, 0.9247992357524555, 0.9278243822829905, 0.9261575663492254, 0.914584390641948, 0.916101939477167, 0.9179379247892847, 0.…	[0.7429141645247195, 0.7055229543748947, 0.6946064433591086, 0.6897785317364474, 0.7059980693462808, 0.7529590797908713, 0.7304123043071236, 0.6780229935991553, 0.7004080700705562, 0.6661722913022335, 0.7499162319936026, 0.6913676837117054, 0.6429653819556385, 0.7175742942984966, 0.7130155844218652, 0.7487455145441477, 0.7322888227847422, 0.7035249048010666, 0.7060233975155388, 0.7000163726382622…
AS	kinetics	ext_test	0.75	0.940519801980198	0.8951237623762376	0.9736633663366336	0.216438474969156	0.117398303232203	0.4090908725167373	1.48763773058142	0.0001	[0.9261633663366337, 0.965470297029703, 0.9317821782178217, 0.9645544554455445, 0.9371782178217821, 0.9308910891089109, 0.9514108910891088, 0.9007425742574257, 0.9771534653465347, 0.9725742574257425, 0.9038613861386139, 0.9448019801980199, 0.9663366336633663, 0.975990099009901, 0.9419059405940594, 0.9363118811881188, 0.9298514851485148, 0.9263861386138613, 0.9227475247524752, 0.9543316831683168, …	[0.14689997297338311, 0.33687086551542555, 0.11298014166944272, 0.28235951400695053, 0.1837511524528302, 0.25348077389185475, 0.26211073249160205, 0.13838015888025387, 0.33763947085259943, 0.3295465466662541, 0.21202793069479584, 0.3115448435251387, 0.17760714943730632, 0.26245179523372525, 0.1612859250931523, 0.23363323559913984, 0.2529056907517228, 0.23255001085934524, 0.15959955062087158, 0.19…
AS	kinetics	test	0.75	0.8848255067617994	0.8667144321382013	0.9021404901931516	0.649624808827358	0.6040905368851277	0.6984962544482404	1.48763773058142	0.0001	[0.8945427948771532, 0.8945029903175408, 0.8822879660865153, 0.8719437561572678, 0.8980953518225513, 0.8967718502154423, 0.8822879660865153, 0.88055646774338, 0.8747450020399836, 0.860375556019942, 0.9106288125304752, 0.8798300345304554, 0.8661919972932899, 0.8869550507010577, 0.8910300424913673, 0.8979361335841021, 0.8851041386790857, 0.8804470052044462, 0.8836761501029943, 0.8869251972813486, 0…	[0.6751148271552626, 0.6598694598588097, 0.6710618602980148, 0.6280322486302614, 0.6779994573280441, 0.6929028515030817, 0.6432995804291419, 0.6271320055101457, 0.6269591911945009, 0.6054671632464369, 0.7094752411340001, 0.6094333795291077, 0.5681517338287937, 0.655835346301468, 0.6748392352140197, 0.6905452437629946, 0.6792867838322398, 0.6475732229515376, 0.6675591890658805, 0.6364637002355166,…
AS	mi-simclr	ext_test	0.75	0.9694306930693068	0.9548267326732672	0.9826237623762376	0.403079684340858	0.2345299048807171	0.5791218207196103	1.226552277803421	0.1	[0.9662871287128714, 0.9703217821782177, 0.9746782178217822, 0.9669554455445545, 0.9727475247524753, 0.9846287128712872, 0.9787128712871287, 0.974009900990099, 0.976039603960396, 0.9692574257425743, 0.9713861386138614, 0.9681930693069307, 0.9688366336633664, 0.9766089108910891, 0.9633910891089109, 0.967029702970297, 0.964059405940594, 0.973490099009901, 0.9601237623762376, 0.975990099009901, 0.96…	[0.35592245262128547, 0.4887143831298698, 0.3401058129755378, 0.29137733502463764, 0.43623001884488566, 0.560954818027374, 0.3989654756615976, 0.3459463033643281, 0.41036473450672944, 0.3826738578911718, 0.41287170125186545, 0.38326773923815294, 0.33773247880260854, 0.5097903395875217, 0.3349308100669743, 0.27842901364572714, 0.4868094083886977, 0.3730177165978879, 0.30575313956438055, 0.41174097…
AS	mi-simclr	test	0.75	0.9306007503159488	0.9175597814729676	0.9435770367495596	0.7805252306416295	0.7394610856188808	0.8217061063232949	1.226552277803421	0.1	[0.9388154163059378, 0.9370192355534326, 0.9316257177259656, 0.915241165875551, 0.9303569473883232, 0.9287548138639282, 0.9280980386303251, 0.9274014588371098, 0.9235951478241833, 0.9116587555104436, 0.9482341702241992, 0.922510473574748, 0.9115890975311222, 0.9285657422057696, 0.9307450418445433, 0.9394970693892986, 0.9336109701366292, 0.9295210516364649, 0.926072981660049, 0.909469504731767, 0.…	[0.8081862338120549, 0.7766927939565939, 0.8048509806027502, 0.7422188276089033, 0.7868617342581496, 0.8080279240128572, 0.7833192017170214, 0.7686450542227978, 0.7703013293175329, 0.7361694027400435, 0.8263393835784196, 0.7468502453448609, 0.7087837299879184, 0.7582546922115475, 0.7681939470686987, 0.82923971449904, 0.7814417710523519, 0.7735965445974284, 0.7899981715259692, 0.7033914536008212, …
AS	random	ext_test	0.75	0.97259900990099	0.9571039603960396	0.986039603960396	0.4409810587278139	0.2654214294694764	0.6257555591726705	1.2094886686120714	0.0001	[0.970891089108911, 0.991039603960396, 0.978490099009901, 0.9735643564356435, 0.975420792079208, 0.983960396039604, 0.9697524752475248, 0.9722029702970297, 0.9821534653465347, 0.976410891089109, 0.9656930693069307, 0.9722524752475248, 0.9713861386138615, 0.9756188118811882, 0.9829207920792079, 0.9822524752475248, 0.9689851485148515, 0.9745544554455445, 0.9669554455445545, 0.9731683168316831, 0.97…	[0.33287842589570854, 0.6870517686436278, 0.4598682164021806, 0.453167972991996, 0.4106266210714229, 0.6117519559239392, 0.5547331360662827, 0.4056328909721661, 0.447421395160688, 0.4943208515385098, 0.4206804837202995, 0.4242504550835316, 0.31416806438605865, 0.45113692592910815, 0.43466828812967884, 0.4883819506493836, 0.4995392971532091, 0.5305765049924676, 0.45718072147668054, 0.4515350010364…
AS	random	test	0.75	0.923037883989611	0.909146092684917	0.9363276313301688	0.7511334831127056	0.7062021967004015	0.7965753891809504	1.2094886686120714	0.0001	[0.9315411330367893, 0.9295509050561742, 0.9144749281030142, 0.9151167766267626, 0.9226696918131972, 0.9228786657511618, 0.9219979898697396, 0.9203261983660228, 0.9164850583634354, 0.904225254002846, 0.9375565971081987, 0.9156143336219162, 0.902384293120777, 0.9272422405986606, 0.9179628026390423, 0.9286154979052851, 0.9312177209899395, 0.9171169557472807, 0.9230776885492232, 0.9103899851728016, …	[0.7775183319497788, 0.7425277959916007, 0.7366779637783974, 0.7440523904259353, 0.7538056719555055, 0.7806726369393824, 0.7574043713084462, 0.7276954682258365, 0.7385981388753113, 0.7182531455669693, 0.8038059927287932, 0.7167143463919139, 0.7036557074676727, 0.7461770668925909, 0.7213109317607411, 0.7843540777247004, 0.7742328258198494, 0.7396147263535942, 0.7582887892318488, 0.6961845246655177…
AS	simclr	ext_test	0.75	0.9512623762376238	0.9308168316831684	0.97	0.2124704868950331	0.1129347518901727	0.4051675374910009	1.3398201721055167	0.1	[0.9507178217821782, 0.9512871287128712, 0.9647772277227723, 0.9435148514851486, 0.9603465346534653, 0.9673762376237623, 0.9702227722772278, 0.9602227722772277, 0.9562623762376238, 0.9452475247524752, 0.9465841584158416, 0.9476732673267326, 0.9501237623762376, 0.9531435643564357, 0.9453465346534653, 0.952920792079208, 0.9432425742574257, 0.9613861386138614, 0.9404950495049506, 0.966039603960396, …	[0.1980096015328347, 0.3163736377028014, 0.2874238068788459, 0.12273934758125483, 0.3157192744058204, 0.2052561102853629, 0.24892144850262143, 0.19710463749853327, 0.1992694600557258, 0.1486480778186211, 0.21622604117016675, 0.18565434314751575, 0.16660697513848965, 0.3078370079671883, 0.19742602137252588, 0.26504022529249893, 0.28312652499848046, 0.19714115735736576, 0.2697448285173112, 0.232397…
AS	simclr	test	0.75	0.9129623548377468	0.897334089619966	0.9283866216875142	0.7399811775431774	0.697732212996345	0.7838207305472652	1.3398201721055167	0.1	[0.9240777781094824, 0.9179429003592362, 0.9074842523211034, 0.9075638614403281, 0.9181767521469584, 0.9278791135524574, 0.9180175339085092, 0.914111711496552, 0.9088724363375824, 0.8874277298464539, 0.9229184703107741, 0.9129623548377466, 0.8943885522086554, 0.9177239752813686, 0.9103302783333831, 0.9186195778726453, 0.9079121513369356, 0.907001622035804, 0.9072703028131872, 0.889333373137893, 0…	[0.7740353782636542, 0.7127456292912934, 0.7297914100442024, 0.7503122655779537, 0.7565225131181039, 0.798302642371964, 0.7640122079018322, 0.7340290849459411, 0.7272016759101424, 0.6776499134023809, 0.765575798338647, 0.7265614741232529, 0.6789335306792592, 0.7235573710514992, 0.7261390009072322, 0.761780462396511, 0.7198364700533371, 0.7397440264337072, 0.7593688926207031, 0.6733393141849178, 0…
AS	echo-clr	ext_test	1.0	0.9472772277227722	0.8839356435643564	0.9875247524752476	0.3368870932070946	0.2103604765228615	0.5464261436529697	1.1432804380144392	0.1	[0.9441336633663366, 0.8920544554455445, 0.9512128712871286, 0.9380693069306931, 0.9508910891089108, 0.9866089108910892, 0.9872772277227724, 0.9811386138613861, 0.948589108910891, 0.9501980198019802, 0.9908415841584158, 0.9496039603960396, 0.9401980198019803, 0.9374257425742574, 0.8936881188118811, 0.9244306930693069, 0.9203712871287129, 0.9762871287128714, 0.9122029702970297, 0.938490099009901, …	[0.32262531800855115, 0.4966917043959364, 0.477495253660335, 0.21380106549226688, 0.3482083771408403, 0.32453179436425417, 0.45771558485051944, 0.3642669889888909, 0.3997483783190282, 0.27810585476566346, 0.49853511071010626, 0.31586713356812185, 0.3094949325870228, 0.3221243984276705, 0.3738688908315162, 0.45886311861644036, 0.45611178781239164, 0.3278556433587045, 0.47327116186775875, 0.2599469…
AS	echo-clr	test	1.0	0.93403389358251	0.9199878596093182	0.947149495974764	0.8183366736520042	0.7836806539473319	0.8521013939915505	1.1432804380144392	0.1	[0.9375366948283926, 0.9355315401379228, 0.9388701475754049, 0.9169079818093163, 0.9397757013065847, 0.928162721039695, 0.9304017275178872, 0.9350140808629628, 0.9214058970455066, 0.9144301479734503, 0.9421789015931775, 0.9296255386054473, 0.9334169229085192, 0.9376411817973749, 0.924082753679434, 0.9401239912031922, 0.9328049278044801, 0.9275905304952683, 0.9233214914768486, 0.9171866137266024, …	[0.8352872245281472, 0.8030124048018454, 0.8309868599899425, 0.7767611964925201, 0.8234478353418904, 0.829735624771813, 0.816749849794693, 0.8128789245344696, 0.7858745632797205, 0.7736625392476227, 0.8418009461393707, 0.7886539809510781, 0.8165455483956077, 0.8247807614555817, 0.78655907736745, 0.8395191085563204, 0.817511246647226, 0.8052342807030802, 0.817118954793653, 0.7697512182726634, 0.81…
AS	kinetics	ext_test	1.0	0.9543069306930692	0.9205940594059404	0.9833168316831684	0.3400961322831935	0.1873799823896442	0.5266449602396428	1.1985121199062891	0.0001	[0.9622772277227722, 0.9525, 0.959529702970297, 0.9340346534653465, 0.9684653465346535, 0.985420792079208, 0.9766089108910891, 0.9787376237623763, 0.9582425742574256, 0.9654702970297029, 0.9789851485148515, 0.9561386138613861, 0.9372524752475248, 0.9293069306930692, 0.9499257425742573, 0.9616089108910891, 0.9418069306930693, 0.9639603960396039, 0.9313366336633664, 0.9312871287128712, 0.9250247524…	[0.2957798280227018, 0.5906933519345018, 0.3724465752014382, 0.19896232290355345, 0.3499087363288086, 0.4458200758571571, 0.49669699703253695, 0.2425583917710593, 0.31197538670281205, 0.3318021960965023, 0.3119418010738695, 0.40733764267177014, 0.38988328704915337, 0.37197138596716606, 0.3056284440350438, 0.369370818940564, 0.3191485075304387, 0.2744529970496528, 0.2723118488465187, 0.32243421523…
AS	kinetics	test	1.0	0.9382730791812204	0.9253913285766884	0.9506224438009374	0.8161550174371751	0.7798985867069024	0.8530366472925606	1.1985121199062891	0.0001	[0.9498711327382552, 0.9361833398015743, 0.9338348707844484, 0.9231075419689325, 0.9380840075230616, 0.9326457095660308, 0.9347254978057736, 0.9391039993631269, 0.9235603188345225, 0.9252022569185301, 0.9552596749957707, 0.9373426476002825, 0.9273815565573036, 0.9407160840274253, 0.9345414017175667, 0.9493536734632951, 0.9411191051935, 0.9299589017922003, 0.9339891134529461, 0.9265954165049606, 0…	[0.8505261092564733, 0.7882180545221927, 0.8150660224393227, 0.776315775822627, 0.8187806454059383, 0.8287089404979342, 0.8096977081843032, 0.8092896252649568, 0.7552694928939931, 0.794419016558822, 0.873484869229626, 0.7997894609168714, 0.7864913997262413, 0.8182131139951594, 0.7943826874627943, 0.8537713943156596, 0.82670892648452, 0.7927798222500245, 0.8208638152324312, 0.7642418412495752, 0.7…
AS	mi-simclr	ext_test	1.0	0.963539603960396	0.9428465346534654	0.9819554455445544	0.2959132547207814	0.1713883241398197	0.49795025123012	1.1615397206374578	0.1	[0.9595544554455446, 0.9638366336633664, 0.9680693069306932, 0.9665841584158417, 0.965470297029703, 0.9750742574257426, 0.974430693069307, 0.9652475247524752, 0.9768564356435644, 0.974430693069307, 0.9624752475247524, 0.9592821782178218, 0.9695792079207921, 0.9724999999999999, 0.9525495049504951, 0.9588366336633664, 0.9516089108910891, 0.9686633663366337, 0.9528960396039605, 0.9671287128712871, 0…	[0.28782114545797516, 0.47262881759986586, 0.35350620555604756, 0.25122444899967383, 0.2574712664736259, 0.3092344149263739, 0.3125568552813162, 0.29851442456628674, 0.3779837495027336, 0.3359570510864094, 0.32463181270093877, 0.25729156725425983, 0.27412947903062146, 0.39698904640653637, 0.27419511740618036, 0.3227409453165914, 0.458026054900119, 0.34271443068896906, 0.3947993178962352, 0.241953…
AS	mi-simclr	test	1.0	0.9304116786577904	0.9168532505398496	0.9432138201430974	0.7689496092882921	0.7267831664594868	0.8120010350660323	1.1615397206374578	0.1	[0.9409001801156323, 0.9389497566946294, 0.9273467275676428, 0.9223661820461535, 0.9307102128548826, 0.9336059945666775, 0.9305161656267725, 0.9230627618393688, 0.9282473057288712, 0.9075688370102795, 0.9427212387178951, 0.9220178921495458, 0.9151466300464717, 0.9343622811993114, 0.9277796021534267, 0.9433481605317888, 0.935367346329522, 0.9272919962981759, 0.9314217193579525, 0.9188335273805613,…	[0.7961844851720965, 0.7772023793934298, 0.7735565278392835, 0.7490561736528758, 0.7657103141982993, 0.794897847222507, 0.7652351273386917, 0.7409676716411194, 0.7537433532959884, 0.7188013819802557, 0.8091642262225655, 0.7336141989889278, 0.717957002027149, 0.7565512594710933, 0.7316946748976139, 0.823003394105442, 0.7926885884785637, 0.7453190513877601, 0.7750123536136145, 0.7181361600878913, 0…
AS	random	ext_test	1.0	0.9755693069306932	0.965940594059406	0.9843069306930694	0.2376142146389577	0.1519054882649346	0.3988908412872708	1.2904766712869915	0.0001	[0.9700495049504951, 0.988019801980198, 0.9772277227722772, 0.9735396039603961, 0.9794554455445545, 0.9775247524752475, 0.9783663366336635, 0.9730940594059405, 0.9779455445544555, 0.9797277227722773, 0.9800742574257426, 0.9754455445544554, 0.9673267326732673, 0.9801237623762377, 0.9806435643564357, 0.9794059405940594, 0.9823514851485149, 0.9750495049504951, 0.9735396039603961, 0.9761138613861386,…	[0.18188210990516487, 0.4689479985751389, 0.23832474905319467, 0.21023097919470177, 0.2386152141822907, 0.29627759324370034, 0.2268478247327173, 0.22999632059561306, 0.25614212767720246, 0.29057778735730244, 0.2693238668578126, 0.21888788343312948, 0.15835700290375793, 0.2936158459091542, 0.2527115994500819, 0.20007714287110315, 0.3430463548279278, 0.35512559898990154, 0.219855917378942, 0.217056…
AS	random	test	1.0	0.9252520126180452	0.9118179737488928	0.9384422485595724	0.7492274024086781	0.7044524603111842	0.7953755083819161	1.2904766712869915	0.0001	[0.9335910678568229, 0.9261774686290314, 0.919644545282662, 0.9091908728144809, 0.9307898219741071, 0.9246599197938123, 0.9205252211640844, 0.9208983889104497, 0.9179727537789455, 0.9023494641311163, 0.943507378770238, 0.9205650257236967, 0.9115045128419461, 0.93235215093889, 0.9231921266581087, 0.9420097322148252, 0.9293319799783064, 0.9229234458807256, 0.9277149197440567, 0.9140520046571334, 0.…	[0.7806397657184604, 0.7172287407620203, 0.7481440953174833, 0.7151291066882632, 0.7741181854246018, 0.7866523015836466, 0.7412872976273666, 0.7175313862585921, 0.7156670947003606, 0.6898009805459462, 0.7971189929825603, 0.7201841620818287, 0.7324346519481791, 0.7593780435598259, 0.7088337695413104, 0.8049722159071859, 0.7546556259501713, 0.743594615433113, 0.7696944134016279, 0.6798987160329366,…
AS	simclr	ext_test	1.0	0.9553960396039604	0.9327970297029704	0.976460396039604	0.3936434300813583	0.2276581226194897	0.5728013067050247	1.3313756648983277	0.1	[0.9432425742574257, 0.9671039603960396, 0.9621782178217821, 0.9535643564356435, 0.9665594059405941, 0.958440594059406, 0.9783415841584158, 0.9657425742574257, 0.9593069306930694, 0.9559158415841584, 0.9544554455445544, 0.9467821782178218, 0.936980198019802, 0.9651980198019803, 0.9536386138613862, 0.954059405940594, 0.960519801980198, 0.9553465346534653, 0.9501485148514852, 0.9750000000000001, 0.…	[0.36459096640898775, 0.5734758740588549, 0.5179747858692428, 0.3730434630403951, 0.4451553077034736, 0.3990415806544532, 0.44779926096719175, 0.37207163198062543, 0.41219254733716765, 0.41101107028073736, 0.4416988723654051, 0.19355978379448807, 0.24129901508883078, 0.41485704385375605, 0.26276230466647693, 0.4090010518257593, 0.45221394740140436, 0.3870974457563823, 0.40118259983377025, 0.44405…
AS	simclr	test	1.0	0.9016827377576102	0.8844423878755311	0.9179379247892846	0.7126939921291204	0.6696342302658687	0.7566415903110105	1.3313756648983277	0.1	[0.9142012717556796, 0.9139126886984905, 0.9003990407101135, 0.8910449692012221, 0.9150719964971988, 0.9141067359266003, 0.9105591545511539, 0.9022250748823277, 0.8929754903424187, 0.8804022250748824, 0.9211670696878327, 0.9002049934820033, 0.8874177787065508, 0.9020459543640724, 0.8943288453692371, 0.9141515160561642, 0.9017872247265925, 0.9005731856584172, 0.8929904170522733, 0.8716700998099332…	[0.7447674023363208, 0.730804909511852, 0.7354528206969319, 0.6933429304314701, 0.7591915972569577, 0.76991203247445, 0.7332715894580051, 0.7003522769924722, 0.6964822122073658, 0.6511313476716224, 0.7653026535675428, 0.6942162409350867, 0.674142248577821, 0.689769185310377, 0.6804505491156734, 0.7586426731659788, 0.7191669387165309, 0.695377255832963, 0.7202256711815872, 0.6477813724916347, 0.71…
LVH	echo-clr	ext_test	0.01	0.5988203612094957	0.5725232301352665	0.6248540493776569	0.2656729858156137	0.2420184591147153	0.2920566995427624	3.5318883348394325	0.01	[0.6194599745663762, 0.5903088786764108, 0.5689228437523376, 0.6037477192674336, 0.5969339799067868, 0.5906650144568361, 0.6151489428133752, 0.5761610189060941, 0.5978121229270132, 0.5685862222612508, 0.608935267849883, 0.6091873274205036, 0.6006514520257459, 0.5955224463113115, 0.5870532447384598, 0.570516510714971, 0.5995391375334589, 0.5980007610572842, 0.6086181606481346, 0.5932230125509405, …	[0.26990164015248896, 0.26175086104975614, 0.2457317748801438, 0.2639957660485734, 0.2454898439239614, 0.25558529155444776, 0.260108220338, 0.24511906451012572, 0.25123539546728424, 0.25819938018215005, 0.2576537917705662, 0.28099403861635724, 0.2687664065180821, 0.2740631776890742, 0.26071408035390425, 0.2505143654066859, 0.2658099922537024, 0.27320357371324877, 0.28131868808177807, 0.2471785829…
LVH	echo-clr	test	0.01	0.6047997562483757	0.5724533780211312	0.636724946007223	0.3710014808343078	0.3405329080150315	0.4069365013709065	3.5318883348394325	0.01	[0.5553459570387762, 0.602335355635412, 0.6001397987256809, 0.6165213417093083, 0.5910528815564259, 0.5945836955255446, 0.6346548494923334, 0.6218534084900842, 0.6190260688777567, 0.6320291426574304, 0.6021695686850854, 0.5972542096443196, 0.6082230327362016, 0.622718189068815, 0.6241475414243339, 0.6248017277688661, 0.5717275000224036, 0.6051223686922546, 0.6495398291946339, 0.6098674600543064, …	[0.34053290801503155, 0.36411269189828155, 0.3686142526795119, 0.3773828290753347, 0.3590273026990411, 0.36741098566528224, 0.3955099904285084, 0.37613287455201627, 0.3969670502388519, 0.37421875881857003, 0.3665420705416689, 0.34805031093660754, 0.36345029650468463, 0.39646590506467294, 0.4088835097877439, 0.3863030546852375, 0.3313461294286233, 0.3621673729321835, 0.4229446374894045, 0.37503883…
LVH	kinetics	ext_test	0.01	0.5023661075822771	0.4758526931345477	0.5307382580894859	0.1921961272951198	0.1799030927900639	0.2086380971811113	3.753360933727688	0.0001	[0.5147284098781333, 0.531834310673991, 0.4761795574809654, 0.5244302640608587, 0.48636764270637173, 0.5041175150503956, 0.502497829035311, 0.49912348317055166, 0.5180165676316483, 0.487062026168662, 0.49921617604490887, 0.4658776389010853, 0.5046704199149827, 0.4961621897634543, 0.4902396029492596, 0.5192719869124166, 0.5303333365857148, 0.49832664968923496, 0.5141543645334296, 0.490564841104899…	[0.19818041850685858, 0.21922381847243655, 0.1814608392079032, 0.22169503542712454, 0.1867678538806751, 0.19607556641194962, 0.1971491151542062, 0.19080875297053662, 0.19827983774611016, 0.18333795520811053, 0.19079548271942126, 0.17950283450558374, 0.1897145086163941, 0.1848611002305321, 0.1866287900615451, 0.20538619193659166, 0.20657139235028865, 0.19681961871239476, 0.19653566299527475, 0.188…
LVH	kinetics	test	0.01	0.4944797426269613	0.4604351683409655	0.5284302216168261	0.3109589219089154	0.2836904413577553	0.3449522547184656	3.753360933727688	0.0001	[0.45957486849062185, 0.4808672897866277, 0.4936373656901666, 0.4598661158357903, 0.44387887695023703, 0.48403964548477, 0.4980239987812419, 0.5003943040980742, 0.4804461013182303, 0.5109016121660737, 0.5089704182311876, 0.49249926067981603, 0.48326896020217047, 0.48697004185000314, 0.49305935172821697, 0.4900393407952397, 0.4695176047818333, 0.49683212503024493, 0.5222423357140937, 0.49063079694…	[0.2949730624962812, 0.29881141437841946, 0.30838778808146133, 0.29259497342454177, 0.27576563778910457, 0.31033835392044457, 0.3160841542936469, 0.319457021758774, 0.31457448511172986, 0.3260756947089434, 0.31486290351714546, 0.30872417614161324, 0.2935098819577755, 0.3086239979311318, 0.30247079156875434, 0.3146524478853332, 0.2888305952819515, 0.319169134853867, 0.33073688993100947, 0.31048442…
LVH	mi-simclr	ext_test	0.01	0.5637710713670084	0.5372592831100573	0.5920391456644127	0.2344189251900624	0.2154675381342517	0.2574822478304335	3.72796501936736	0.01	[0.5784474431402394, 0.5611951851743439, 0.5337320753121473, 0.5633726546263501, 0.5439136557744408, 0.5477465874386519, 0.5934766983123392, 0.5513437214400245, 0.5537114552130797, 0.5636117046707452, 0.5392416096686798, 0.5742697590310505, 0.5490621757782136, 0.5658314550829846, 0.5385927595481792, 0.545686203722676, 0.5752357163532997, 0.589684421417583, 0.5548465363762616, 0.5394969216208569, …	[0.23567010866987856, 0.23805069602761628, 0.21153685003367134, 0.23204669827372365, 0.2273469077995386, 0.23171490727610058, 0.25847211534554027, 0.2340849932866183, 0.2290922658784082, 0.23711068970901694, 0.22290316665131976, 0.24254909841543043, 0.2414314513528883, 0.2367612224616087, 0.2169784569019354, 0.2187664210954903, 0.2399145477353864, 0.264185708924563, 0.22752291467295443, 0.2321109…
LVH	mi-simclr	test	0.01	0.5720904390217674	0.5404878617067991	0.6031150023747861	0.339008296306171	0.312465549349525	0.372234192420955	3.72796501936736	0.01	[0.5700517076055883, 0.5843049046052926, 0.5667583722409915, 0.5728342399340437, 0.546971475683087, 0.5800571740942208, 0.6057048633825914, 0.6009149647366676, 0.5825843049046052, 0.5686268359784566, 0.5540734301768095, 0.5992391723198524, 0.5944492736739284, 0.5886243267705599, 0.5617758022744177, 0.5631379437041286, 0.5641147424925397, 0.5788339352445133, 0.5599118192653398, 0.577633100036742, …	[0.3326592310765567, 0.3398402890746916, 0.3299566369537962, 0.3280248272789702, 0.30780368043405226, 0.34480123185714906, 0.358421575672491, 0.35406279960609777, 0.3391256185787075, 0.33912657509794825, 0.3268009375823848, 0.3579748684364773, 0.3708169601725092, 0.352974749851554, 0.33452024330452523, 0.32668932608529977, 0.3187600795656922, 0.33541016869125695, 0.34108606623065285, 0.3579071445…
LVH	random	ext_test	0.01	0.466954177196252	0.4410408271456774	0.4930220153707552	0.1705879217518958	0.161581923864068	0.1826464846889347	3.768401472656816	0.0005	[0.46237482396484825, 0.45824755176978343, 0.46771523448044827, 0.4656353364751339, 0.45207290538496814, 0.4968077875023986, 0.48570578305964546, 0.45308764843056326, 0.4495783287312134, 0.46872835133526525, 0.4615893738189789, 0.5022018623136792, 0.49627277073637166, 0.44635359241804806, 0.4836307636266656, 0.4825721134300592, 0.4373526264607258, 0.42723446743878213, 0.47625598844754075, 0.50322…	[0.16933309817462405, 0.16787334213094546, 0.1718854566364722, 0.17135660049313395, 0.16677071614267908, 0.18077926980031106, 0.17846129434179464, 0.1691485794836746, 0.16199905825629735, 0.16884356806633113, 0.18042498477450533, 0.1832531696733955, 0.18792998736574335, 0.16119274321817695, 0.18205175555956765, 0.17606765109479544, 0.15924294504033923, 0.1648113294445619, 0.17289666978284246, 0.1…
LVH	random	test	0.01	0.4623708430042387	0.4294195664447212	0.4942646676643755	0.2662592332324649	0.24962129102147	0.2881187232228454	3.768401472656816	0.0005	[0.45205620625688914, 0.45657278047119343, 0.4414816872630815, 0.4537723252291892, 0.4555959816827823, 0.48017277688661064, 0.44452858256638195, 0.4820591635376247, 0.46970579537409607, 0.4750737079819696, 0.4579842099131635, 0.44607443385996826, 0.45707462205056054, 0.4570074111247525, 0.48050435078726406, 0.4644095744204178, 0.49343573291274234, 0.43581356585326514, 0.4308847646273378, 0.466752…	[0.2755682329860684, 0.26673222532387153, 0.2539844624179871, 0.2804183516367015, 0.2642636218306556, 0.27418510675900654, 0.2615529525190445, 0.27375924461804424, 0.2737504388996918, 0.27675616730554575, 0.2642919597384812, 0.2545989576355582, 0.2671186655856306, 0.2691690992426428, 0.2738428726984794, 0.2672558746785681, 0.27232673142772584, 0.25388938821107276, 0.2451407856376343, 0.2724406934…
LVH	simclr	ext_test	0.01	0.5128680476278755	0.4858992997622509	0.540207566990929	0.2031861748770044	0.1879480837130942	0.2224131401371099	4.224938957779496	0.01	[0.5354200613399162, 0.5201533823141995, 0.5057664724994877, 0.5288713910761156, 0.5124858927949991, 0.505504655784198, 0.5198037512968872, 0.4952255038752127, 0.4952938038878969, 0.5179368842835166, 0.5024750623644163, 0.49129012219197504, 0.47634542894034154, 0.49881450692269413, 0.5023644813914989, 0.5060201582608865, 0.5262597286863306, 0.5088806278397356, 0.5207485681390198, 0.50980105182019…	[0.2233082627173924, 0.21261726117608581, 0.20514904955449872, 0.20342021099204466, 0.19639136858487488, 0.21327289474745545, 0.20989529469269247, 0.19988848258254938, 0.19577750953461565, 0.21501175565288436, 0.19605503265744073, 0.20173846774037918, 0.18206246228048897, 0.19273549027136616, 0.19805968853615025, 0.20110801169803078, 0.20934639989763115, 0.20301859626615085, 0.21023520338011428, …
LVH	simclr	test	0.01	0.5205934276676016	0.4885965462545591	0.5524379643154791	0.298805420931366	0.2777167660975351	0.3254511415985213	4.224938957779496	0.01	[0.5022493256503777, 0.5075410658756687, 0.5018684637374652, 0.4920467071127082, 0.5139709111113102, 0.5129761894093503, 0.5244826999076969, 0.5255267096219162, 0.5216777639373057, 0.5172732079326815, 0.5128328061009597, 0.4892462518707041, 0.5177526458701127, 0.5503768292573641, 0.5135676455564616, 0.49457831865148005, 0.49413024581275933, 0.532028246511753, 0.5230981548360502, 0.515297206713923…	[0.2882090580751666, 0.28726633093981024, 0.28859328130194445, 0.27879990018389983, 0.29521072434430246, 0.2892435791677699, 0.29655138614185794, 0.30602632358608706, 0.294599083674311, 0.3040682432478713, 0.2955366107893354, 0.28793784356436297, 0.30091334018992866, 0.3158175807659358, 0.29366207519982884, 0.2832274848375045, 0.27782312932981534, 0.29867702547464137, 0.2925946005143171, 0.304675…
LVH	echo-clr	ext_test	0.05	0.6769441923848738	0.6511528066426641	0.7022802447091884	0.32724516666271	0.3001204346989841	0.3603419174374781	2.692318156913475	0.01	[0.7073555861279421, 0.6992522774801848, 0.6569908315363925, 0.6558671337086582, 0.663067906474516, 0.6491769848471542, 0.6981367106063416, 0.6498616111647755, 0.6631980017367717, 0.689948840038118, 0.6726998344537788, 0.7035356639899567, 0.6552459288313868, 0.6890397993931056, 0.6625719182871658, 0.6675822120747918, 0.6966259793733961, 0.6962113007249559, 0.6638240851863777, 0.6523887116340941, …	[0.37798199612356853, 0.3576195082447223, 0.30774979031461674, 0.32101777296168876, 0.30465040454645775, 0.31050787236288413, 0.3579096825558813, 0.3028810706976346, 0.30312842311328525, 0.354778903175718, 0.3262888838134139, 0.3741129963990707, 0.31431057069683827, 0.35094452173453916, 0.2967103286142954, 0.3231410298222749, 0.3517698959492779, 0.3560704333068859, 0.3094723047050977, 0.322187715…
LVH	echo-clr	test	0.05	0.6685515597415516	0.6381587790911291	0.6979182535913038	0.4118572808495441	0.3817503367347937	0.448334778052013	2.692318156913475	0.01	[0.668910018012528, 0.6678077588292752, 0.6555529666902651, 0.6926130711808511, 0.666826479312477, 0.6711817473048419, 0.6815770371631612, 0.6595811415103638, 0.6583354990187206, 0.6472322540752224, 0.6336735699755351, 0.682831641111579, 0.7004229807597524, 0.6899918450743353, 0.6863086863400514, 0.6670057084479653, 0.6527704343618099, 0.6708636155893501, 0.671163824391293, 0.6918379051698644, 0.…	[0.4246005049916049, 0.4073878073136319, 0.4036528921689983, 0.4442668064580785, 0.4012400975596376, 0.4351494041783985, 0.43756983511524017, 0.3994959537320519, 0.42337517429114474, 0.3917748148838886, 0.3823748453100974, 0.42311844052341485, 0.4450561904205652, 0.44587971967973317, 0.43944006670732655, 0.41732209853698465, 0.40053831017934344, 0.4147747775177181, 0.404591303468459, 0.4232967726…
LVH	kinetics	ext_test	0.05	0.6024548975987667	0.5751251353803823	0.6303554527802984	0.2744625637013683	0.2500799401638169	0.3032272564885131	2.860079500410292	0.0001	[0.6504258993648099, 0.6037932526092231, 0.5652622883106154, 0.5826820439266653, 0.6075676414054192, 0.5807387459467195, 0.6114428540298633, 0.586075904080763, 0.5992952089167294, 0.6190387911548231, 0.599498482764004, 0.6203917818822833, 0.5857100111556688, 0.608597020168018, 0.5969730084854635, 0.5811826960291673, 0.6308888433555471, 0.6081904724734687, 0.5905544334839186, 0.5931856101630419, 0…	[0.32819757031427177, 0.27443381214367574, 0.2410610762685585, 0.27122121426256707, 0.2903023216657014, 0.27258447910055805, 0.27562552718327904, 0.26475262385332665, 0.26247749738451404, 0.288604789946013, 0.27814061987084765, 0.28588443523601426, 0.2667884867384316, 0.2916168279728197, 0.2534739463664376, 0.2592212051835373, 0.2799662604018244, 0.2801264244872963, 0.25822816807398696, 0.2564621…
LVH	kinetics	test	0.05	0.5764277841005834	0.5447535151314197	0.6072372724910161	0.340365023690039	0.3149825617765952	0.3713518754085402	2.860079500410292	0.0001	[0.5582136232065885, 0.546147021659841, 0.543198702381059, 0.5770685282599539, 0.5632320390002599, 0.56685694826551, 0.595219958956528, 0.5656068250454793, 0.5292636370968464, 0.5901388129654357, 0.5550860747923182, 0.6053329629264533, 0.6159343662905842, 0.5704280887901138, 0.5950272876358781, 0.5792820080832339, 0.5520481409457921, 0.5737617507101954, 0.5618788590273235, 0.5660952244396849, 0.5…	[0.32641438464732164, 0.31538417753572195, 0.31594197505015903, 0.3373795516487522, 0.33447380719094744, 0.34632043208181296, 0.36890399499496207, 0.3213747474562934, 0.3029503206924557, 0.3531541999702074, 0.3227983568246642, 0.3753752877548481, 0.36916661954945773, 0.3374449877185949, 0.3577393261268589, 0.35311806338261736, 0.31755391858087895, 0.34590947311578774, 0.34526069184188557, 0.32912…
LVH	mi-simclr	ext_test	0.05	0.6399304640823242	0.6130820543342863	0.6669967833946407	0.3127991424702869	0.2837760153451117	0.3473493165868461	3.008839766184489	0.01	[0.6639590590209681, 0.6336289748168096, 0.6138187187568096, 0.6245889802808107, 0.6423486097695037, 0.6256882852468721, 0.6536847856843173, 0.6185330458228038, 0.63300614374876, 0.6569095219974826, 0.6150367356496795, 0.6894154494628693, 0.6102589871433357, 0.6530749641424933, 0.6233319348092641, 0.6207739367151597, 0.6469133272839036, 0.6501429421694036, 0.6260102710209552, 0.6305798671076895, …	[0.3500937659819162, 0.32147691698328473, 0.28121798250260865, 0.30829914188485064, 0.3090851368050117, 0.2899500115877317, 0.33877685751596665, 0.289195445259294, 0.30037911279659013, 0.34183441044069507, 0.2829665952520809, 0.3886337651639272, 0.30589325116078825, 0.3400406593254656, 0.2680617881012597, 0.29428106506041013, 0.30606253865140076, 0.3412395135672539, 0.30024016795486497, 0.2996593…
LVH	mi-simclr	test	0.05	0.6318857593490397	0.6000277805160008	0.6627759008504424	0.4097857183201969	0.3760182919761293	0.4507639327589351	3.008839766184489	0.01	[0.6227271505255894, 0.6355733988117107, 0.610508204213677, 0.6409278692344227, 0.6209662242694172, 0.6253528573604924, 0.6677584708170161, 0.6418598607389616, 0.6127396069505058, 0.6225344792049395, 0.6140927869234423, 0.678902042315999, 0.6639767360582136, 0.6359901065517211, 0.6404484312969916, 0.640022762100207, 0.611485003002088, 0.6227137083404277, 0.6166423213757628, 0.6321187572251745, 0.…	[0.39804608727296187, 0.4015911388344096, 0.4024083404919598, 0.44468071663299086, 0.3965963197403891, 0.4208478536722843, 0.45056718380605076, 0.41909447370137826, 0.3913074232582426, 0.42696866505704023, 0.3895146884047834, 0.46087543338092773, 0.4430679416791936, 0.4147936268163421, 0.44483050984082184, 0.42714004358549995, 0.3893626984250034, 0.39329987701030344, 0.41031986675285226, 0.411585…
LVH	random	ext_test	0.05	0.5098888661222181	0.4824046157799048	0.536927540191305	0.2016304454328502	0.1859654354093247	0.2232571756992012	2.8075183320928505	0.0001	[0.5105247067164931, 0.5253880904292167, 0.5200476799136168, 0.5007431691856362, 0.5083586205999343, 0.5093977565072024, 0.487580781026907, 0.5006228310680496, 0.511207706843336, 0.5040980007610573, 0.5380431070651485, 0.541656502974303, 0.5507989475293283, 0.5088172063993859, 0.5197842370075487, 0.5011562216432983, 0.5087830563930438, 0.48159639896314077, 0.5002650690968462, 0.5474685088155802, …	[0.20197856736522865, 0.2320397107592308, 0.20736201882236083, 0.19286314680980188, 0.2110319475774231, 0.20894929012045868, 0.20217499552429072, 0.19631213009835172, 0.1950575125250813, 0.2034907468214988, 0.2157201933575483, 0.2196260308519078, 0.23103698523981658, 0.1964077652311596, 0.2211670146929501, 0.19577132567948374, 0.2048817376491378, 0.1986510692776692, 0.20560876875055556, 0.2171520…
LVH	random	test	0.05	0.506308865569187	0.4745449820322792	0.5381354793035156	0.2918886569584992	0.2723461649156345	0.3191336995351049	2.8075183320928505	0.0001	[0.49318929285144597, 0.4766912509297512, 0.5228606762315282, 0.5045793044117252, 0.5251637706225524, 0.519885472582423, 0.4525670092930306, 0.5098665639086291, 0.5033157390065329, 0.4965050318579788, 0.5139261038274382, 0.46103558594485117, 0.47917357445626363, 0.5103325596608985, 0.5514835691690041, 0.5155884540590918, 0.5030692989452366, 0.49736533170832253, 0.5338026149530868, 0.5480154853973…	[0.29799804997803603, 0.27721719963598185, 0.31016058582372596, 0.2982209983142456, 0.30377278383862266, 0.3015259868163178, 0.2714158977118257, 0.28534837878008756, 0.29255688496502175, 0.2873420234123575, 0.30573033972584773, 0.2706067061983991, 0.2669828581634317, 0.28439160006293446, 0.32560861114780193, 0.3024676163486481, 0.28432456364210357, 0.28232709999129746, 0.29609748112010925, 0.3235…
LVH	simclr	ext_test	0.05	0.5817827604263222	0.5554742460166457	0.6078749914624983	0.2431927002558405	0.2237861223049124	0.2696543218633933	3.2109498138780945	0.01	[0.5953728367597173, 0.5873313233615316, 0.5685293055840139, 0.5667990385960119, 0.5747088305411638, 0.573590011285764, 0.572378499156007, 0.5747917662708517, 0.5603674540682415, 0.5920895575785368, 0.586049885028312, 0.5996204470723687, 0.5747722519815134, 0.5900665762504594, 0.5653338407048561, 0.5682447221978293, 0.5964672631534441, 0.591159376453408, 0.5650980430420176, 0.5634783570269329, 0.…	[0.2666753815416564, 0.2389603104999637, 0.2432955981620748, 0.24719357744669124, 0.23916654371152485, 0.24243463904800044, 0.23190937764288855, 0.23562310601973593, 0.22244792431883972, 0.2509764276664741, 0.2588151606503847, 0.25452108832471426, 0.24273523994450275, 0.25244987764006, 0.22890984022959415, 0.23965090650775156, 0.25913327374629924, 0.24643588751467826, 0.2402369110524279, 0.233037…
LVH	simclr	test	0.05	0.5652842126016006	0.5323687818691807	0.597411035137872	0.3461344109740834	0.3177024985292985	0.3803578023477667	3.2109498138780945	0.01	[0.5603688535608349, 0.5561928147039583, 0.5469893985966359, 0.5829382824471947, 0.5700337846920396, 0.5649884845280448, 0.5675962684493991, 0.5476167005708448, 0.5516941634032029, 0.5733898502540573, 0.5527336923890348, 0.5879522175124788, 0.5804425167355205, 0.5627033130505695, 0.5823064997445986, 0.5676231528197224, 0.5348331824821442, 0.5721621306759627, 0.5706073179256019, 0.5543198702381059…	[0.34040693804650457, 0.32816154080877014, 0.328829048173243, 0.35398499652621607, 0.3422287983939615, 0.36331399114486357, 0.37161719323537024, 0.32392043588507946, 0.34200900800404255, 0.36104066814704305, 0.3341032823281793, 0.37518653030106286, 0.35735602040092573, 0.3389925546266108, 0.37019769038405276, 0.35970206991399967, 0.31368104723482415, 0.3562903965629757, 0.36246392666169264, 0.351…
LVH	echo-clr	ext_test	0.1	0.7007662610946866	0.6756090897559737	0.7247054155405295	0.3488354308090337	0.3177144235895527	0.3831383739178841	1.950041272022106	0.01	[0.7324314479277451, 0.6904724734686976, 0.7191227025989781, 0.6876331443699649, 0.6909082925972543, 0.685549993983094, 0.7266926206714868, 0.6864411465295462, 0.695372186283406, 0.7088175316375416, 0.6990815274484742, 0.7205879004901339, 0.6938110431363365, 0.6986977464248196, 0.6866801965739413, 0.689043051774662, 0.7039731093092918, 0.7165354330708662, 0.6872672514448704, 0.6927637762751774, 0…	[0.386999375337217, 0.32859959600108835, 0.35590942604265896, 0.35437756532388814, 0.3176935203542642, 0.3483859918627725, 0.3621531500278045, 0.32871282358084375, 0.3450529657218884, 0.3508073415001269, 0.35208101306227507, 0.3859786144913052, 0.34842508509901327, 0.3483064687258588, 0.3064851720935856, 0.361677789750471, 0.3487658498092254, 0.37002230651242773, 0.34478916944367394, 0.3408781417…
LVH	echo-clr	test	0.1	0.7225532982641658	0.6933434299079659	0.7505354470422713	0.4891156400800613	0.4490083191948205	0.5337502514931001	1.950041272022106	0.01	[0.7149987902033355, 0.7154827088691538, 0.7359327532283647, 0.7630994094399985, 0.7406285565781574, 0.7175438439272688, 0.7275224260455779, 0.7291758148204572, 0.7387735350258537, 0.7018478523868841, 0.7095860703115899, 0.7242201292242068, 0.7256091550242407, 0.7321465377411752, 0.7499395101667726, 0.7100520660638594, 0.7176961886924338, 0.708461407486401, 0.7621002070096515, 0.718480316160195, …	[0.4989244725350685, 0.47439592561840416, 0.5171258826202247, 0.5733990735498031, 0.4972527946430648, 0.45890567234848, 0.5240436988305585, 0.5110384025846285, 0.5120952516837494, 0.4882889974783708, 0.45670091414180414, 0.48839665779117264, 0.4959274869713563, 0.497696482838554, 0.5472380311459029, 0.4928124655355674, 0.5035418640177322, 0.47627995643044374, 0.5202492458119494, 0.484475795720825…
LVH	kinetics	ext_test	0.1	0.605251945737266	0.5782148978589572	0.6317751173296646	0.2765527490045907	0.250713358675086	0.3075257486768157	2.061014899501094	0.0001	[0.6420103620876386, 0.6149261546767621, 0.5822885057583416, 0.6066618531419632, 0.5990805517340072, 0.5974169585679114, 0.6352779322659017, 0.5953126677009241, 0.6058780291868722, 0.6250150422646984, 0.5877411234376372, 0.6125584209037067, 0.6007782949064453, 0.596153408333252, 0.5804687982775387, 0.6061853792439513, 0.6245125493142354, 0.6082766605847132, 0.6267501878250348, 0.5978251324532389,…	[0.3132748187030262, 0.2850508308977777, 0.2497254427512332, 0.2938904461099224, 0.2553024426374392, 0.26801403971477766, 0.3242096915074225, 0.29289543705853394, 0.264184604902715, 0.29605486278580456, 0.2778906271052249, 0.2822025716989641, 0.2812736404236852, 0.27181384262329716, 0.24681691310175755, 0.3093371073701845, 0.28658673211269975, 0.27174108741855546, 0.2947925550688342, 0.2742863801…
LVH	kinetics	test	0.1	0.6052881556425812	0.5741112475243976	0.6359497799962363	0.3808567989619193	0.3485009017905324	0.4177058417248662	2.061014899501094	0.0001	[0.6163286703886584, 0.5989075984191989, 0.5827635340400936, 0.6040783589780355, 0.5951706709442687, 0.6054091353090358, 0.6255768937798528, 0.609598616351074, 0.5960399322513867, 0.6125962236421152, 0.6027610248321967, 0.6370968464633611, 0.6268897471973045, 0.6217548324655655, 0.6123766679511421, 0.6029671383380082, 0.5804469974639077, 0.6003414315031051, 0.6043158375825574, 0.5865363073421215,…	[0.36717304361588254, 0.3747291624026679, 0.36089924502980086, 0.37698441367192076, 0.37531883543101574, 0.3813522066205025, 0.4164432588246491, 0.3841178271033455, 0.3728854812783666, 0.4073435692786761, 0.3869089056099858, 0.4080874506530175, 0.40139509137681584, 0.4053870032928575, 0.40785787169642324, 0.37060067655245005, 0.34436681791350543, 0.3756891345216311, 0.3880907841588034, 0.34966407…
LVH	mi-simclr	ext_test	0.1	0.6680912097883676	0.6415777953406382	0.6946322694793262	0.3367786454381429	0.3064416938343547	0.3718865933361774	2.0614634884728327	0.01	[0.6907261592300962, 0.667591969219461, 0.6641981090653631, 0.6568737458003624, 0.6680147788217923, 0.6597260844253204, 0.6877274634351003, 0.6477768345871264, 0.6686050860742779, 0.6910107426162808, 0.6529708879326886, 0.7004540324652726, 0.6570672625029679, 0.6671220000845619, 0.6595390724858278, 0.6692604409578914, 0.6732755059892607, 0.687329046694442, 0.668383924128443, 0.6533562951471215, 0…	[0.3619356697636157, 0.33837152883924393, 0.3295363206501362, 0.34317999596745913, 0.32978661401772297, 0.32033784026128537, 0.35383466327861557, 0.32157208815804017, 0.32377740744152994, 0.37528594476441013, 0.32746486812765213, 0.39790438812799755, 0.3508790349692414, 0.355437413978483, 0.31129465568114956, 0.3433345001017809, 0.3428345819624336, 0.36905087697903005, 0.33295927614684623, 0.3058…
LVH	mi-simclr	test	0.1	0.6660423518447158	0.6356271675523573	0.6956510050273773	0.4267565122204322	0.3929816451883448	0.4671724334981769	2.0614634884728327	0.01	[0.6747528878294455, 0.662206848345267, 0.6497683463423816, 0.7039224296301606, 0.6612345302852431, 0.6655181066234126, 0.6840593606896737, 0.6585909005367914, 0.6593257399922932, 0.6529048562134261, 0.6524567833747054, 0.6973447203577413, 0.6742196811513679, 0.6752412872236511, 0.6828674869386767, 0.6794531719076253, 0.6715043597487208, 0.6662708689924633, 0.6670236313615141, 0.6893197358162543,…	[0.45166787843568856, 0.41448254901149484, 0.42259470485973943, 0.497675522380189, 0.41336035567166785, 0.4220670656797924, 0.4414830474561488, 0.44913660178101666, 0.4233372897327864, 0.41298398893911537, 0.4114220999374711, 0.45091728630108807, 0.42376827007639045, 0.4459029983739363, 0.4487623365592369, 0.4507323896192437, 0.4297439591632241, 0.4147511512849179, 0.4420920292848508, 0.434842636…
LVH	random	ext_test	0.1	0.4928610224837136	0.4653962864307388	0.5199793799009325	0.192047959659354	0.1783843721535528	0.210820408769092	2.1212549651110613	0.0001	[0.4778480292193959, 0.46118933088754244, 0.4985998497399721, 0.49335375828950745, 0.5277021599065915, 0.48964279093366114, 0.5226073041984993, 0.48803774063558036, 0.47308003785772135, 0.5326018727213002, 0.4808532297775046, 0.4955409848861829, 0.46762091541531287, 0.47461190957078325, 0.4935895559523461, 0.4949067704826859, 0.4875385000666738, 0.5276956551434788, 0.5013529907274602, 0.473369499…	[0.18265801198610632, 0.17460774123251377, 0.2025890637932861, 0.1920379135638272, 0.21314039182558522, 0.19578589582578035, 0.21025634651447245, 0.19702251755925332, 0.17886337003508937, 0.2149978333092623, 0.1902050485257526, 0.20089710243925696, 0.18332366929919153, 0.1819258632017364, 0.20036646167799976, 0.1921466265866454, 0.19169879356023106, 0.2094689245472493, 0.19692356161325592, 0.1798…
LVH	random	test	0.1	0.487897552626155	0.4560619774350518	0.5208488291856724	0.2877238402168077	0.2671720610406212	0.3147707302678617	2.1212549651110613	0.0001	[0.5267141026445259, 0.5157273566390953, 0.47586679690650513, 0.5169685184023515, 0.47894953803690327, 0.47589816200521556, 0.5050273772504459, 0.48093898144082303, 0.48972568980813524, 0.4658792533314216, 0.4836767064854063, 0.5053410282375502, 0.5169416340320282, 0.5208891557411572, 0.4711844357418742, 0.5016489080464921, 0.516825135093961, 0.5111435714989828, 0.47617148643683516, 0.47323212861…	[0.3250609755459128, 0.3143174268593993, 0.27160110694739864, 0.32601977139186666, 0.27494372386315546, 0.27107960545417237, 0.290865885225069, 0.275066260770989, 0.2947315117117256, 0.2832933850583977, 0.2989376744814206, 0.29339009861324394, 0.3001002112780909, 0.3058267361393161, 0.27784771704125594, 0.3010364796453967, 0.3238960223166256, 0.32143762027457945, 0.2796809410036172, 0.28426248070…
LVH	simclr	ext_test	0.1	0.6266509901875649	0.601031980667844	0.6523496830554173	0.2726870131300869	0.2509375056521528	0.3008062503020474	2.114220067306801	0.1	[0.6496404492189405, 0.623265260987358, 0.6311197624460512, 0.605375536236409, 0.6411745000276452, 0.6071025508428547, 0.6447830173644651, 0.6213577392045325, 0.6307099623699454, 0.641181004790758, 0.6271095759870164, 0.6041152383833062, 0.6190371649640449, 0.626784337831377, 0.6087287416210521, 0.6107468443767948, 0.6407955975763253, 0.6333362604767341, 0.6074635651956144, 0.6056357267609207, 0.…	[0.3001861773711805, 0.2619238924670465, 0.28846731417831273, 0.24817201406544379, 0.28320726744565333, 0.25944204231375656, 0.2803107967219033, 0.2725411565483794, 0.27686121270357267, 0.2861495916995457, 0.3020955141975036, 0.2647259580841949, 0.29265883194472514, 0.28237995933231874, 0.24954200691740658, 0.27181013460524417, 0.2937415732253611, 0.27522879870008565, 0.259465766368856, 0.2557213…
LVH	simclr	test	0.1	0.6188199553719452	0.5868230739589028	0.6498803645520616	0.3882622038346832	0.3556788666964686	0.4270025387053286	2.114220067306801	0.1	[0.6198684458145516, 0.6006774861321456, 0.645901477744222, 0.6453548288809827, 0.639655342372456, 0.6107412020898118, 0.6350715572323437, 0.6342650261226465, 0.6341530079129662, 0.6257068349030819, 0.6316572422012923, 0.6651013988834025, 0.6439344379822384, 0.6024742582154154, 0.6583937484877542, 0.6290897848354229, 0.6064128184677702, 0.6036840548799612, 0.6607864574465225, 0.5977739741372357, …	[0.3756565360861811, 0.37794325356748315, 0.40602901317657886, 0.4150494540506371, 0.3946803545904819, 0.3989247851862674, 0.39645855827422377, 0.38767894521195867, 0.3870984698310779, 0.3993895494012661, 0.3903105768015016, 0.4463199809173354, 0.4022947516070662, 0.36963543500739127, 0.4314769248877926, 0.4101636508710427, 0.3751290212843761, 0.37308593301023874, 0.43633225450506163, 0.352324386…
LVH	echo-clr	ext_test	0.25	0.7428325641450952	0.7195910455430989	0.7662058042001255	0.414998329489368	0.3793885766158495	0.4551009215802559	1.56799230310652	0.1	[0.7561087856582982, 0.7389768658099893, 0.7540191305083147, 0.7280098352018265, 0.7279773113862626, 0.7239476106378897, 0.7733756793411976, 0.7370286892577089, 0.7301076213057012, 0.7427414974615163, 0.7415511258118757, 0.7464459600542497, 0.7252810870760114, 0.7499520273720433, 0.7307450880907544, 0.7312817310475596, 0.7708014193393112, 0.7517245753202784, 0.7285448519678535, 0.7314053215467025…	[0.4359598346065766, 0.4250326304901894, 0.4134638043404733, 0.41832281102625585, 0.4081037134840546, 0.40375490545884446, 0.4557591739982699, 0.4032089536435808, 0.3974142107770349, 0.4230568234795561, 0.44544273008456037, 0.4416992700803218, 0.3886736788731107, 0.4169116885115139, 0.4016056135814157, 0.36962919793862675, 0.46630006028230686, 0.42878000469788424, 0.4170922698830584, 0.4072405979…
LVH	echo-clr	test	0.25	0.7501277007590353	0.7228848721648191	0.7772809147855075	0.5606395126841268	0.518328851693534	0.605149293508946	1.56799230310652	0.1	[0.7297896746095045, 0.7263663981216786, 0.7575029796843775, 0.7714066798698795, 0.7541782792210702, 0.7475960892202637, 0.7529864054700732, 0.740059504072982, 0.730408015126939, 0.7379221966322846, 0.7401177535420158, 0.7704298810814686, 0.7507191569061467, 0.7695023703053168, 0.7680550950362491, 0.7511941141151905, 0.776335481095807, 0.750463755388076, 0.7854716862773212, 0.7640089973026016, 0.…	[0.5636465708818653, 0.5314542874787607, 0.5661246190234058, 0.6012485328321122, 0.5638221327954842, 0.5150145493931345, 0.5788483970730128, 0.5793487163696984, 0.5308382005731416, 0.5709587062399447, 0.5338816815890837, 0.5952693078292615, 0.5840273254618686, 0.5755103685144674, 0.5936096594695968, 0.5660835100243073, 0.61361262940133, 0.584845403160884, 0.5897640435371033, 0.5890292229977373, 0…
LVH	kinetics	ext_test	0.25	0.7132131253110091	0.68892759222941	0.7365375796426933	0.4029256193635816	0.367621528892201	0.4395004346218291	1.5752196841769748	0.0001	[0.7335047338413554, 0.693962278878709, 0.7060497549330498, 0.695181921962357, 0.7027290733639708, 0.6938500717150135, 0.7355472294587713, 0.7078125457366157, 0.7047276618303753, 0.7321387335876696, 0.7018997160670901, 0.7446099906656649, 0.6878705682235817, 0.7306296285455023, 0.6943850884810403, 0.6908172259136753, 0.7354008722887334, 0.7133025658038099, 0.7076645623757998, 0.6862752750701702, …	[0.4288174790311901, 0.373149144515846, 0.3813745526930295, 0.4206315764416523, 0.3926382794212315, 0.3867076677913794, 0.41724353069633907, 0.39491738949845107, 0.3832374515293556, 0.4178108105858741, 0.41036064283339946, 0.4643908699132415, 0.39995629245925673, 0.4220122565332855, 0.3723637426023458, 0.41713879112139457, 0.43899861934534773, 0.4173071161011159, 0.4116335372584063, 0.36844738617…
LVH	kinetics	test	0.25	0.7663120916936257	0.7402252910233087	0.7920628377349023	0.553894712141077	0.5121561415513681	0.6021554091747322	1.5752196841769748	0.0001	[0.7663031302368514, 0.7455797614460207, 0.7633100036741973, 0.765254639794245, 0.7538422245920298, 0.7845396947727823, 0.7785579223758614, 0.7744356522596314, 0.7499529523519344, 0.7808251709397879, 0.7660880552742654, 0.7909247327245517, 0.7590264273360278, 0.7711916049072938, 0.7716620813879504, 0.7704029967111454, 0.7446388084847072, 0.7382448090761634, 0.7894147272580629, 0.7752914713815877,…	[0.5467282690357328, 0.5335002807801886, 0.5605236618623901, 0.5654246514592097, 0.524745276364344, 0.569084214874666, 0.594317263506856, 0.5885830067575939, 0.5518013729220075, 0.5724851741750234, 0.5403382226891448, 0.6025197525608026, 0.5585589325191759, 0.5508893585777138, 0.5748214644189654, 0.562426426990127, 0.5437387116773825, 0.5133025202629551, 0.5855021425966318, 0.5795234035521317, 0.…
LVH	mi-simclr	ext_test	0.25	0.7148263065629806	0.6907749449534422	0.7385426728722106	0.3726133110264759	0.339853375329993	0.4084902955672572	1.6333130951280947	0.1	[0.7352707770264775, 0.7179079380876646, 0.7175924570766943, 0.7020834756250264, 0.6985481368732254, 0.7012817635713752, 0.7387329371932597, 0.7128195871426852, 0.7218660864417972, 0.7058025739347638, 0.7065685097912946, 0.7107234272295888, 0.7103737962122765, 0.7164541235319561, 0.6984440606634208, 0.7111999011276007, 0.7281269209378567, 0.7264698325348736, 0.7166102378466632, 0.7128716252475875…	[0.39403073702195973, 0.3800156711392876, 0.3687256700828145, 0.3770325944835786, 0.35920844622277803, 0.3611104186258924, 0.3985553934291844, 0.36109301849723596, 0.3899322277422724, 0.37483918962928303, 0.3849668500396515, 0.391418633418056, 0.38639877305344456, 0.3936050705522882, 0.34007438279939006, 0.367275899850139, 0.38255799452519484, 0.39066762185629383, 0.37552266870265505, 0.358545938…
LVH	mi-simclr	test	0.25	0.7035639713591841	0.6741166243984622	0.731729830001165	0.4641080130615426	0.4266447576709491	0.5057989964095313	1.6333130951280947	0.1	[0.7046483076288881, 0.6830646389877137, 0.702390020521736, 0.7117368199374491, 0.714729946500103, 0.6869763148697452, 0.7169255034098343, 0.7227459695848157, 0.6996254111068296, 0.6997284678597353, 0.6983394420597011, 0.7294760236224, 0.711105037234853, 0.7046572690856625, 0.7108675586303309, 0.6719121060319565, 0.7078251440554176, 0.6967218991119196, 0.7416053553665684, 0.7191703483318249, 0.70…	[0.49029505841196735, 0.4390080674850777, 0.4650422868713757, 0.47753845494524727, 0.4635369814085332, 0.418762642125729, 0.490235282307526, 0.5096530972322646, 0.4555142254733038, 0.47598409280216675, 0.465984228651049, 0.5077863604645166, 0.4736203879669577, 0.45969119313478235, 0.47305694174396457, 0.424998103999777, 0.46922696618636367, 0.4690578603913286, 0.5035653685617351, 0.48572919789278…
LVH	random	ext_test	0.25	0.6252134375396383	0.598402430179499	0.6518000305723867	0.3030366923054397	0.2748410154773805	0.3370188646061912	1.6940190306416265	0.0001	[0.6330744437614443, 0.6315507030022735, 0.6201315913577717, 0.6247499731678522, 0.6310140600454683, 0.6058422529897518, 0.6417111429844503, 0.6378147898798896, 0.637992044674713, 0.6312157077019648, 0.5878647139367802, 0.6132885805631173, 0.6013019283370248, 0.6316238815872923, 0.6080441153034309, 0.6166564216647641, 0.6422168883164697, 0.650526723193058, 0.6125324018512555, 0.603874562148133, 0…	[0.3175260667612627, 0.30920243371759104, 0.2911326061490127, 0.32771902402317443, 0.32314371930009994, 0.2834325238199257, 0.30738090297745174, 0.3067497115900141, 0.29822567463763416, 0.3336221415013259, 0.28635251024803854, 0.31990988461105824, 0.3082805593261598, 0.29704755291114193, 0.26467509773641684, 0.28353955197251707, 0.3327039053406454, 0.3279546668650455, 0.2998890480525408, 0.297688…
LVH	random	test	0.25	0.6250929751140346	0.5936696269345545	0.6563594977999624	0.3930191712808118	0.3610504985182657	0.432305806996075	1.6940190306416265	0.0001	[0.6562609217754438, 0.6181523268422514, 0.6184122090887095, 0.6308910376470799, 0.6235964118327074, 0.6346010807516871, 0.6477654607533, 0.5840584645439962, 0.593638261835844, 0.6051044457787058, 0.5988269453082293, 0.678144799218561, 0.6625697873446307, 0.6618663129878393, 0.6151726424647591, 0.6185421502119385, 0.6357212628484886, 0.6480791117404046, 0.6036930163367357, 0.6366622158098021, 0.6…	[0.4153309298416015, 0.37668800992318996, 0.40395471116792037, 0.3865521794185493, 0.39112244896976084, 0.41020501650680913, 0.4069613749643374, 0.3577445303464355, 0.36147513948471777, 0.37613519566648757, 0.37554373378119665, 0.4416717368004368, 0.4342391513238495, 0.40013799221789415, 0.39205436136432126, 0.3947060581237206, 0.4048219098777394, 0.43627239365589876, 0.39057594834696646, 0.39460…
LVH	simclr	ext_test	0.25	0.6949558814441875	0.6708183317234044	0.7201341932630168	0.3691665721159289	0.3352914531771304	0.4071618328043282	1.6713775043134336	0.1	[0.7058741263290044, 0.7038413878562577, 0.7025339304705871, 0.6781524521330745, 0.6913164664825819, 0.6822276862232369, 0.7201423242169077, 0.6912058855096644, 0.6935280859409302, 0.727190235049615, 0.6807982645292014, 0.6942013289231039, 0.6888105064933798, 0.6982212725268078, 0.6707516579014984, 0.6849206581519317, 0.7017403493708269, 0.7101770271281146, 0.6940338312729496, 0.6744268490602243,…	[0.3687465320882466, 0.3722824285710666, 0.36768195294873707, 0.36880536070003156, 0.3753606635522995, 0.38065777545925683, 0.3889717533565912, 0.36608694362237104, 0.33533508119066285, 0.3938437579683721, 0.33824438532302004, 0.39962925263753596, 0.38713253125598396, 0.3830034977602069, 0.3443542906752999, 0.3580252480540865, 0.38975894688263957, 0.3941867296879963, 0.3632225054092801, 0.3664691…
LVH	simclr	test	0.25	0.6828450832967408	0.6528286838308437	0.712776348923281	0.4579116478667906	0.4194191183532818	0.5034607626298676	1.6713775043134336	0.1	[0.6861294572045632, 0.6895616951491634, 0.671293765514522, 0.7128704442194123, 0.6791081558218104, 0.6706933479106364, 0.7052532059611611, 0.6934285637473228, 0.6966367652725627, 0.6746856769036375, 0.6847942001451756, 0.7103791592361255, 0.7081253528573606, 0.6922590936382619, 0.6987158232442265, 0.674936597693321, 0.6857575567484251, 0.6853811755638998, 0.7113066700122772, 0.6933165455376427, …	[0.4725247933340071, 0.4612961417111586, 0.434966750419961, 0.5095319827486573, 0.4368611542318167, 0.4593644387139874, 0.4905874320469759, 0.47468073446616504, 0.45966256518705106, 0.4825725577907246, 0.43766472814424284, 0.5040569110110535, 0.4935411544831189, 0.47344488574898724, 0.4893446160075676, 0.4792171587873261, 0.47916706747746596, 0.49951111473155596, 0.4958684045136639, 0.45963322031…
LVH	echo-clr	ext_test	0.5	0.7816936451716769	0.7610215079992324	0.8031105777205358	0.4649289877536244	0.4286057740056551	0.5046421564259879	1.294562573786135	0.1	[0.7943031284658192, 0.7835475026588219, 0.7891432251265991, 0.7678547616492176, 0.7823929072063018, 0.7681344664630676, 0.793841290284811, 0.76467718486862, 0.7726162482477794, 0.7893790227894375, 0.777886732559917, 0.7990060721963658, 0.7740310342248112, 0.8040082350301008, 0.7702907954349573, 0.7778720968429133, 0.7899237967001337, 0.7894245561312271, 0.7694159047962871, 0.771936500502493, 0.7…	[0.5044312665539421, 0.4566901343328431, 0.44459466682359555, 0.4781878058734179, 0.45160441556141145, 0.44115591820536376, 0.4760583809058416, 0.44494660422378896, 0.4342834435904348, 0.4843860162539304, 0.4851002920060561, 0.5109213828284564, 0.45980885173200226, 0.47793480866795685, 0.43680744786640635, 0.4536461868518242, 0.48487816130528416, 0.5208615991677383, 0.4664780518110006, 0.45334496…
LVH	echo-clr	test	0.5	0.7693589869969262	0.743375243079515	0.7942001451755998	0.564033285262428	0.5216304972963982	0.6077913017607972	1.294562573786135	0.1	[0.7697622525517748, 0.7513195745100324, 0.7707659357105092, 0.7779978313274606, 0.7672037566426798, 0.7665137244710499, 0.7683777074801279, 0.7753721244925575, 0.7722849026337721, 0.7679923648388283, 0.7775004704764805, 0.7864888116212171, 0.7800051976449291, 0.7904408140587333, 0.7900823557877569, 0.7658057693858713, 0.7762906738119348, 0.7634040989703286, 0.8088342040882166, 0.7794495873249155…	[0.5730332575054405, 0.5421592110998432, 0.5631759482910985, 0.5719264715936131, 0.5523214938092276, 0.5414092798347907, 0.5726415524885184, 0.5899341862172347, 0.5767726475916216, 0.5698346055323043, 0.549948253851441, 0.5832577697692227, 0.5652651041454184, 0.5711631123412801, 0.625096073474434, 0.5758760783041438, 0.5869934611188544, 0.550152697463356, 0.6145770798163331, 0.5748781119913148, 0…
LVH	kinetics	ext_test	0.5	0.7328119765698433	0.7097444603811139	0.7560356070732794	0.4360199293957417	0.4001311343303631	0.4737100581216248	1.3420530358950298	0.0001	[0.7377653536802323, 0.7220872483876319, 0.7366530391879453, 0.7124569465991472, 0.7297612426699451, 0.7148946065756652, 0.7486543271310417, 0.7327111527415949, 0.7124293013559179, 0.7608377484412963, 0.7136961039721336, 0.7526677659716328, 0.7382954918739247, 0.7424991950355648, 0.7229475033092982, 0.7249282036771426, 0.7528970588713586, 0.7537849590362543, 0.7207326314693935, 0.7189259335148163…	[0.4502178082063288, 0.41978659229075754, 0.4173828658211544, 0.4496989883260686, 0.44295357922898815, 0.4351846957872544, 0.46134292662369314, 0.4227414576324684, 0.3938164374988955, 0.46881435844427605, 0.4259166837083012, 0.5011612351140643, 0.45813512721510874, 0.4292313519025033, 0.4030844990287166, 0.40478809088578055, 0.4667935489303075, 0.4796738997927403, 0.4322075949675029, 0.4299032331…
LVH	kinetics	test	0.5	0.7327559168018353	0.7049350742456694	0.7605005869754188	0.5085848535207604	0.4676990645549007	0.5563735545339596	1.3420530358950298	0.0001	[0.7521977972739249, 0.7160338384607802, 0.7205504126750845, 0.7497378773893484, 0.7275627526010628, 0.7581437238437481, 0.7328948193818388, 0.7389348412477933, 0.7041195816791977, 0.7330561256037782, 0.728889048203676, 0.7526727544829689, 0.7330337219618421, 0.7384867684090726, 0.7471614585667047, 0.7251924472842306, 0.734852897687048, 0.7258152685300523, 0.7615445966896379, 0.750813252202278, 0…	[0.5235503595945689, 0.47938947948277943, 0.5027231710284049, 0.5466497491714302, 0.4899136994914406, 0.5778227345875784, 0.5183811802371975, 0.5268719916591514, 0.4792128477926942, 0.5284764349684021, 0.5047324322481851, 0.5288739506083944, 0.5173844058214699, 0.49613378800139457, 0.5281515738022462, 0.5103847295417742, 0.5124926596262311, 0.49501711855876235, 0.556120750502383, 0.53089813016846…
LVH	mi-simclr	ext_test	0.5	0.741157587643552	0.7175518023072395	0.7648804587158947	0.4316130511275201	0.3952069937153569	0.4700477285508536	1.4181922453421134	0.1	[0.7551964926317295, 0.7426244117254861, 0.7475533959742021, 0.7291156449310008, 0.7425674950482491, 0.7167549688259227, 0.7585968575489402, 0.7385768228785529, 0.7271495802801602, 0.750939125174409, 0.7369668940081375, 0.7608214865335141, 0.7328217337145124, 0.7494983201449261, 0.7416243043968946, 0.7466199624675168, 0.7547541687400598, 0.7579626431454431, 0.7238793106252053, 0.748813693827305, …	[0.454048973852704, 0.42769712088812506, 0.42087325940227277, 0.455160639371506, 0.42118661157064025, 0.39748886379296566, 0.44979933113654497, 0.4225000715633674, 0.3982263089041631, 0.45573254642325656, 0.4133713678381558, 0.4898300016737108, 0.43391100462735654, 0.4443130646841504, 0.41538300249178395, 0.43382925821183255, 0.4425125909424081, 0.46006284932150227, 0.43607084632903126, 0.4539650…
LVH	mi-simclr	test	0.5	0.7464714263950747	0.718892543171818	0.7740368674331699	0.5409960628768979	0.5011880880453223	0.5886712669090137	1.4181922453421134	0.1	[0.750096335660325, 0.7486625025764189, 0.734333133194132, 0.7541693177642956, 0.7522515660145712, 0.7459695848157076, 0.7559840127611145, 0.7482547562931829, 0.7115531100735735, 0.7309860290888887, 0.740059504072982, 0.765581732966511, 0.7690811818369195, 0.7344585935889738, 0.7717740995976304, 0.7275627526010628, 0.7500649705616145, 0.74673578936992, 0.7803860595578418, 0.7649544309923021, 0.77…	[0.5442455410903934, 0.5387473899214817, 0.5124085417348823, 0.555543952405394, 0.52130825014687, 0.5421807365389656, 0.5873271409461602, 0.5865307276435299, 0.5504633670939463, 0.5610231213690712, 0.505165001541372, 0.5694035090171294, 0.5568381277122502, 0.5151099479018605, 0.6025702093257965, 0.5145572671002524, 0.5816768123957096, 0.5301860907668885, 0.5916583761918301, 0.5529277708576446, 0.…
LVH	random	ext_test	0.5	0.732166378830899	0.708154045800037	0.7563852380905918	0.4301840532245479	0.3931071225288031	0.4726000076866956	1.3398614282961243	0.0001	[0.7504789131841791, 0.7369555106726902, 0.7327892098989486, 0.7348593507595937, 0.7429837998874675, 0.7158475543716887, 0.7490999034042678, 0.7331420932978173, 0.7218969840665828, 0.7426943379289485, 0.728326942403575, 0.7493926177443433, 0.732249314560587, 0.7442001905895591, 0.7108014843869422, 0.7190235049615079, 0.7469598363401602, 0.7552924378876432, 0.7078418171706231, 0.7281643233257553, …	[0.4679822408238512, 0.4189713880281442, 0.4240101259296324, 0.46510256281370566, 0.429229037515789, 0.40564140619846667, 0.4539739176696943, 0.45569590786535863, 0.4172149160458435, 0.4607513101981783, 0.4265671266706248, 0.48475474218258907, 0.43170330331310347, 0.4250776468283027, 0.39173110027784674, 0.4085926890745246, 0.4635862751819141, 0.46087470171666056, 0.4244179746554512, 0.4212147890…
LVH	random	test	0.5	0.760527471345742	0.7331502208999094	0.7867218094973518	0.5536284307245904	0.5110607458613788	0.5995152271648092	1.3398614282961243	0.0001	[0.7559257632920807, 0.7491195368719139, 0.7663703411626593, 0.7729838962621765, 0.7695785426878994, 0.7543575083565585, 0.7617059029115772, 0.7512926901397092, 0.7394097984568372, 0.7776572959700329, 0.7631442167238707, 0.7777245068958409, 0.7721325578686071, 0.7509476740538943, 0.7756364874674027, 0.7602810312844456, 0.7486266567493212, 0.7493256503777254, 0.7981700705266649, 0.7902122969109859…	[0.5429939219047614, 0.5334592039885859, 0.5550529227810544, 0.5587909054591801, 0.5547590046864219, 0.5248681684397682, 0.5837361316433578, 0.5572491454866519, 0.5138195689649995, 0.6095165641456589, 0.544650021899513, 0.5922991120633143, 0.5623374029981321, 0.525274985534406, 0.5864283341628828, 0.5619494561396721, 0.5388518374674564, 0.5345861413568156, 0.6161678376730285, 0.6040902823944314, …
LVH	simclr	ext_test	0.5	0.6837806984164154	0.6585568532557965	0.7093021364894444	0.3666360178416872	0.3336711299499805	0.4025049940918981	1.482370932896932	0.1	[0.7077068433360327, 0.6906676163620811, 0.6834375721622158, 0.6618027300490784, 0.6873924681347917, 0.667887935941093, 0.6993856251239969, 0.6975821795509762, 0.6681904074258375, 0.7174769975314423, 0.6667577333502457, 0.697943193903736, 0.694185067015322, 0.6923084428572823, 0.6606497607873365, 0.6624369444525754, 0.7037568259357914, 0.6905001187119268, 0.6617311776548377, 0.6723469510549099, 0…	[0.3726559926915199, 0.37967308227739405, 0.36009483375634294, 0.3658767504500991, 0.3655343970602802, 0.35770227477546235, 0.36351487509129443, 0.3692270106726363, 0.33004035295352174, 0.40571422248176126, 0.3395133271768258, 0.3925504742708893, 0.3993528654480133, 0.3853384339707566, 0.3374458357911571, 0.34943163606400496, 0.39488561704055924, 0.3807785249926727, 0.37445409271570673, 0.3625748…
LVH	simclr	test	0.5	0.6943784781654107	0.664483058365968	0.7238661516816174	0.5036815425664636	0.4615939766119711	0.5471859617682912	1.482370932896932	0.1	[0.6900769789136922, 0.696013944026741, 0.6910134511466184, 0.695494179533825, 0.6911657959117834, 0.6965471507048185, 0.728131805106238, 0.7107555404206509, 0.6930028945505381, 0.6992131840952065, 0.684198263269677, 0.7163878160033694, 0.709375476077391, 0.6720823737106704, 0.7139816648594395, 0.6738253770532937, 0.6823432417173735, 0.6872227549310416, 0.7160383191891674, 0.7040478900250025, 0.7…	[0.5035292028617697, 0.49638737521087417, 0.4968737745969286, 0.5201322128239237, 0.4822316704688522, 0.5117836614568098, 0.5597308883847638, 0.5297290389681404, 0.47539150971019234, 0.5265238370062174, 0.4573552520671173, 0.5188789767393251, 0.5052006131410178, 0.48058016782508833, 0.5260120433261218, 0.4986032824906518, 0.4939927160568647, 0.4955393343669189, 0.5416691934084962, 0.5099040528924…
LVH	echo-clr	ext_test	0.75	0.7652967635551132	0.7433935999635732	0.7871885438112057	0.444091039561752	0.4073626661807059	0.4851550464865833	1.336960863184046	0.1	[0.7616914985998497, 0.7581236360324848, 0.7756588511937865, 0.7406615994562018, 0.7655569540796248, 0.733651091011393, 0.7628379630984787, 0.7560339808825012, 0.7548614973314209, 0.7702290001853858, 0.7471712411413256, 0.7827213977434977, 0.7492543915281965, 0.7958366263696592, 0.7575300763984427, 0.7781794468999925, 0.770609528827484, 0.7884911226245418, 0.7515765919594624, 0.7676433568480521, …	[0.44919012618991305, 0.43053297468406226, 0.4442756593122193, 0.45237872441391197, 0.4177069413682728, 0.4116803045022234, 0.4399601778917936, 0.4629282302955026, 0.4303607876443949, 0.4503165333841147, 0.435854578196378, 0.5032146638391912, 0.4446797888275934, 0.4753368892492343, 0.4223346503149402, 0.4404038290918204, 0.45575342594690416, 0.4773598854651554, 0.43662101776118456, 0.452402619170…
LVH	echo-clr	test	0.75	0.7768776492306589	0.7509835198809918	0.8023909166674135	0.5826650967269976	0.5398178237179119	0.6272627253268519	1.336960863184046	0.1	[0.787353592199948, 0.7587844680031186, 0.7763489232809686, 0.7922913548826498, 0.7744311715312442, 0.7739472528654259, 0.7663658604342721, 0.7856419539560351, 0.7857046841534561, 0.7807355563720438, 0.7752735484680391, 0.7930665208936366, 0.7958714568640277, 0.7938820134601081, 0.7812105135810877, 0.7736918513473551, 0.8022609755441843, 0.764277841005834, 0.8021489573345042, 0.7923227199813601, …	[0.605525227088047, 0.5533116957784504, 0.5928410926965231, 0.6077571086073946, 0.5564378310589762, 0.5768904850929049, 0.5793398506562206, 0.6222395239425655, 0.5935616033437413, 0.6097245033496075, 0.5605682432068614, 0.6158685119067163, 0.6137527080026416, 0.584616928862962, 0.595418030994175, 0.5786379263569721, 0.6235804501541864, 0.5633870153469798, 0.6366249800346291, 0.5890386209246505, 0…
LVH	kinetics	ext_test	0.75	0.7867299580117539	0.7655943564675234	0.8085079049133728	0.5209097721320294	0.4839567337128604	0.560996528201977	1.3304131516703852	0.0001	[0.7961618645252986, 0.7982189958597183, 0.7904750753739426, 0.7784087397997184, 0.7770964038417132, 0.7733919412489796, 0.801463246462222, 0.7920850042443579, 0.7761353250917984, 0.7863608127051033, 0.7610995651565858, 0.7914605469855303, 0.7693947643161705, 0.8053270757512189, 0.7806073497318411, 0.7801796615571752, 0.8086851597081963, 0.7933989663931413, 0.772398338683501, 0.7848858576692783, …	[0.541768993551519, 0.5286456133937912, 0.5094489832743341, 0.543509412173302, 0.49776758874935856, 0.5076558032697331, 0.5402230156004854, 0.5256281995836333, 0.49868232986739425, 0.5231257105001488, 0.5183105652258504, 0.565973474540062, 0.5012948199116387, 0.5375178038125501, 0.507311690412129, 0.507093830923552, 0.5599341390297927, 0.5716979246897445, 0.5162218319332069, 0.5351544699100298, 0…
LVH	kinetics	test	0.75	0.7835808188979201	0.7581526853005224	0.8083816505211088	0.5597736229067588	0.5183020072718398	0.6067893306738421	1.3304131516703852	0.0001	[0.8053840432300675, 0.7658505766697434, 0.7789029384616764, 0.7850280941669878, 0.7857450107089409, 0.786573945460574, 0.7816361827778724, 0.7960103594440313, 0.7695561390459633, 0.7795705669913701, 0.7796646622875014, 0.7969916389608296, 0.7890697111722482, 0.8029734113577504, 0.8100529622095367, 0.7559033596501448, 0.8028210665925852, 0.7610965238509172, 0.8062622659939599, 0.8133418168457465,…	[0.5903115784628071, 0.536180208435683, 0.559072524565686, 0.5615185827997592, 0.5656370674894492, 0.5488663682040938, 0.5801227033001473, 0.5939812539914483, 0.5534642668086568, 0.5787871704131026, 0.5287133985761434, 0.5885563416252322, 0.5742649138791137, 0.5577581893305892, 0.6248748500049202, 0.541453962936664, 0.6126734333632845, 0.5442372845941997, 0.6030848718609962, 0.6002813984343077, 0…
LVH	mi-simclr	ext_test	0.75	0.7743904223867929	0.7525409230909332	0.7965147479241674	0.4768332834474352	0.4379350560468701	0.5188941267268328	1.2929530496950503	0.1	[0.7834726978830249, 0.7701460644556976, 0.7707314931358488, 0.7733155102824043, 0.766976618628991, 0.7501569274100961, 0.7905563849128525, 0.784536226651966, 0.760532024574995, 0.7852663863113765, 0.7590944719270687, 0.7838190765187809, 0.7644706586397889, 0.7906100492085328, 0.7770492443091453, 0.7870682056936191, 0.782641714395366, 0.7794283614176482, 0.775579167845655, 0.7717820123785643, 0.8…	[0.5045061594593144, 0.46076655276689454, 0.4709580049807063, 0.5030151854034117, 0.4829290737582238, 0.4551043825725953, 0.47719258713261686, 0.49214661857829234, 0.4628761930578361, 0.46949871501220375, 0.4915396242715816, 0.5320107649590939, 0.4696990772373651, 0.4983773908281708, 0.4696327488899242, 0.47581389804102414, 0.4908025308767099, 0.47301794106220263, 0.4824876340508325, 0.4636909678…
LVH	mi-simclr	test	0.75	0.7849205566856948	0.7578121499430948	0.8111686635779511	0.6202914643597934	0.5763223968594229	0.6639313448030792	1.2929530496950503	0.1	[0.7835763381695329, 0.7736560055202574, 0.7807310756436566, 0.7883662368154567, 0.7872281318051062, 0.7752869906532005, 0.799648710894443, 0.8048239521816666, 0.7673157748523599, 0.7799827940029931, 0.7776841803403561, 0.8131043382412244, 0.8066431279068724, 0.793859609818172, 0.8108550125908468, 0.7773436449829285, 0.7875014562367258, 0.7872057281631701, 0.8093315649391966, 0.8071628923997884, …	[0.5998385458685672, 0.6081459023311845, 0.6097798093807849, 0.6389351569329986, 0.6154494053291131, 0.5897552284344653, 0.666713797081982, 0.6754698916176975, 0.5969911436681995, 0.6282036886369037, 0.6077784357208624, 0.6686354168438873, 0.648284345210289, 0.6113680317635204, 0.6681164710336552, 0.630238147329704, 0.6276576057351093, 0.6277118803612458, 0.6605438940129865, 0.6461518690698077, 0…
LVH	random	ext_test	0.75	0.7643926014824356	0.7426504307779371	0.7871007295091832	0.4654304348014931	0.4283488567217656	0.5059717538894339	1.3627786503897772	0.0001	[0.7745595462277252, 0.7803471592073294, 0.7639779228339951, 0.7481827318053644, 0.7551542116714964, 0.7561787118617608, 0.779255985195159, 0.7618069581451017, 0.76695059957654, 0.7657813684070159, 0.7628981321572721, 0.7623940130160309, 0.7613028390038605, 0.7711152741595033, 0.7454068241469817, 0.746159750477287, 0.7779826778158306, 0.7847752766963608, 0.7634103822524043, 0.7619793343675907, 0.…	[0.475779900009005, 0.4854827258295122, 0.47140967802521366, 0.46439424236722765, 0.44634524127714287, 0.43501770822664715, 0.4761638493330622, 0.45982855089803254, 0.45342878779561313, 0.4679521572991022, 0.4900089523252449, 0.47935404566249573, 0.46083982820110514, 0.4742987032570346, 0.432073659047356, 0.43441794704565195, 0.4979123695414146, 0.502659315161026, 0.4683662311097728, 0.4567951079…
LVH	random	test	0.75	0.7518662233732716	0.7244934536558263	0.7781188109939152	0.5205980205852478	0.4806685081218814	0.5671524074491295	1.3627786503897772	0.0001	[0.755388075885616, 0.7558182258107877, 0.7497826846732205, 0.7703447472421118, 0.7725134197815197, 0.7432273790427371, 0.7493301311061126, 0.764887220066494, 0.7646990294742313, 0.7533000564571777, 0.7436530482395218, 0.7580003405353575, 0.7469643065176674, 0.7655279642258646, 0.7553835951572287, 0.7422595417111004, 0.7645735690793896, 0.7400505426162077, 0.8008674690157631, 0.7777961985500363, …	[0.5152058206098916, 0.5259525574923702, 0.5273430683700502, 0.5445307782477046, 0.5326216407135931, 0.49141781768343706, 0.5413906633292501, 0.5603984477225332, 0.5553973830595931, 0.5417772809867771, 0.4984943153207241, 0.5499654521565114, 0.494921151577797, 0.5351584227918671, 0.5537214807809041, 0.5162266581320867, 0.5507856530843339, 0.5160864867113737, 0.5797683539578791, 0.5613811813659014…
LVH	simclr	ext_test	0.75	0.7759353036260802	0.7534369542097201	0.7977132505276989	0.4862710123098704	0.4482987506527381	0.5278095629127317	1.3938180119903	0.1	[0.7841101646680783, 0.7783875993196018, 0.7793031447277269, 0.7547265234968306, 0.7699118929836373, 0.7540077471728672, 0.7884163178487447, 0.7703379549675249, 0.768615818933414, 0.7905840301560818, 0.7670237781615589, 0.7966578527126488, 0.7805829568701682, 0.7878943106089434, 0.7556599570035158, 0.7633046798518215, 0.7909629326074017, 0.7784754136216244, 0.7634705513111977, 0.7614199247398907,…	[0.515684750036856, 0.48615644015902904, 0.47986454719988697, 0.49203873575034696, 0.46521462330230684, 0.45611570311618876, 0.48945018676666396, 0.48431470854662184, 0.45905452362199695, 0.513749594464224, 0.4808599007778896, 0.5469490683602728, 0.5018750956516259, 0.4980008978780427, 0.4467592540754627, 0.45982112467816105, 0.5282924296454532, 0.514010633439507, 0.4781064726974815, 0.4700635103…
LVH	simclr	test	0.75	0.7718637141653748	0.7445088673614783	0.798694315747968	0.5717703211527259	0.5296480920847154	0.6197879536169832	1.3938180119903	0.1	[0.780005197644929, 0.7556793232307843, 0.7803591751875185, 0.7934429020781618, 0.765384580917474, 0.7659267490523258, 0.7855209742895806, 0.7817974889998118, 0.7759366962693455, 0.77353950658219, 0.7752645870112645, 0.7888367132961134, 0.7662314385826561, 0.7705105341924383, 0.7813942234449631, 0.7624900303793385, 0.7701475951930746, 0.7697040030827411, 0.7961940693079067, 0.774861321456416, 0.7…	[0.6033170376675228, 0.5454504054626539, 0.580346777227189, 0.6018095558963518, 0.5530495721934594, 0.5501714702108369, 0.5930766431042797, 0.6113000373100455, 0.5749953352943677, 0.6118565548975816, 0.5636000734844805, 0.6171189601907371, 0.5544426370519445, 0.5526666406558566, 0.6046336859465303, 0.5750398339757014, 0.5923540391196422, 0.5812094434078807, 0.6046395837567298, 0.590145560643717, …
LVH	echo-clr	ext_test	1.0	0.8036293325787809	0.7832694240357502	0.8242510578371012	0.5174869404308742	0.4780347927793665	0.5587106276747058	1.315734463709372	0.1	[0.8079484952856729, 0.7936770450162131, 0.815744453876351, 0.7915564922414438, 0.8101926385595852, 0.78105943076818, 0.8057612686889974, 0.7933274139989006, 0.7895253799594752, 0.8040602731350031, 0.7925858710040428, 0.8216963121245533, 0.7898554966874495, 0.8342179811166726, 0.7862437269690732, 0.8141524131044958, 0.8035756682831002, 0.8103455004927358, 0.7936933069239951, 0.8014648726530001, 0…	[0.5482409133839072, 0.4981709354566466, 0.5001599827958473, 0.5392358610465607, 0.526336553290339, 0.5008786891234341, 0.5504605194195024, 0.5225535022280018, 0.5048848416069756, 0.5174467511087083, 0.53354871538365, 0.5781272529740369, 0.4938416872184676, 0.5472468578558956, 0.4989122868063994, 0.5026258114059979, 0.5241926275173147, 0.5536259146543229, 0.5345533507510322, 0.5214975238005007, 0…
LVH	echo-clr	test	1.0	0.7950559642975563	0.7704074774395326	0.8186425185278119	0.6147896498754136	0.5730353087936259	0.6564399182940868	1.315734463709372	0.1	[0.8056484062049127, 0.7637670379696924, 0.8017008844957837, 0.7958176881233814, 0.791690937278764, 0.7880032978160931, 0.7884244862844905, 0.8047791448977946, 0.7709048382905126, 0.7785444801906998, 0.8007509700776959, 0.8097661955927555, 0.8111955479482744, 0.8199643334020379, 0.8051062380700607, 0.7823262149495022, 0.7933756911523537, 0.7955398829633745, 0.8160840226187169, 0.8229440177795302,…	[0.6494689231741821, 0.5668875924715406, 0.631306671824156, 0.6360343776785314, 0.5890887176090464, 0.5906334597879132, 0.6223576313474773, 0.6316646378863287, 0.5896278652167104, 0.6096656657619346, 0.6066800725362788, 0.6548735072230474, 0.6560706092397899, 0.6531343440810946, 0.637766232266267, 0.6113557945127411, 0.6166905063371707, 0.6240860635588807, 0.6469603290622672, 0.6389479445689767, …
LVH	kinetics	ext_test	1.0	0.8062068449622235	0.7855948768485723	0.8268009249773146	0.5202600184240059	0.4825060412346939	0.5612038925971643	1.3611790868971083	0.0001	[0.8248299817541395, 0.8181609733727522, 0.809901550410288, 0.7961602383345203, 0.8007786201446008, 0.8077501000107329, 0.8101015718760062, 0.7998256723485773, 0.7856973268675989, 0.7893221061122007, 0.7912231231319133, 0.8136271534831381, 0.7942023046375708, 0.8353888384769749, 0.7966367122325323, 0.8076622857087102, 0.8239241934906835, 0.8122253770323319, 0.7887594441029443, 0.8029967443660619,…	[0.573477523056688, 0.5420227815768345, 0.5061372032787307, 0.5398799204550947, 0.5099677789202353, 0.5283158266287664, 0.5277530240987982, 0.5104212118604764, 0.49253254836503013, 0.489646376022289, 0.5261154259102323, 0.5657823698793607, 0.49930479204484424, 0.5716541346111987, 0.5102764421488359, 0.5098204366443827, 0.5563784309482324, 0.5624326828645672, 0.5120618199720892, 0.5141954161290171…
LVH	kinetics	test	1.0	0.8066028013513877	0.7830476122198424	0.8296247838048554	0.6071885277878089	0.5638416577795874	0.6548249218395389	1.3611790868971083	0.0001	[0.8075482350410883, 0.7921838174013568, 0.7981252632427928, 0.8255876475279822, 0.7982103970821497, 0.8147398041025551, 0.8126293810321806, 0.821183091523358, 0.8030854295674305, 0.811554006219251, 0.7985957397234495, 0.812660746130891, 0.8085205531011121, 0.8196910089704182, 0.8045371855648853, 0.7873311885580119, 0.8078842896701288, 0.8019786896557903, 0.8303909883590677, 0.8235085895563183, 0…	[0.6042476791067569, 0.5932494168524131, 0.6077634389058799, 0.6536158634695852, 0.5835174114511807, 0.6067283537402554, 0.6419317386334793, 0.6412344888468879, 0.6042516709026147, 0.660303971388577, 0.5698125157291434, 0.621976041410184, 0.6237356791570399, 0.6091339512128411, 0.6466450811974302, 0.5999885661359347, 0.6351537745540726, 0.6255160710797398, 0.6468118089561075, 0.6189975983682408, …
LVH	mi-simclr	ext_test	1.0	0.7568503286531564	0.734812191227026	0.7792933875830577	0.4293832705803746	0.3928991709697669	0.4675590607163876	1.4173453163217615	0.1	[0.773453736498551, 0.7608962913093112, 0.7642706371740707, 0.7528629088650164, 0.7658577993735913, 0.7524953897491439, 0.76551629931017, 0.7485258580595641, 0.7439741500713897, 0.7710713670084919, 0.7522904897110909, 0.7609304413156535, 0.7501992083703293, 0.7758653774226177, 0.7500772440619644, 0.7552534093089665, 0.7621338224915195, 0.7682840760146616, 0.7419788139865416, 0.7520302991865793, 0…	[0.44913650357518975, 0.4456929318370647, 0.4430970476346182, 0.45277899561241297, 0.44349740680224525, 0.42222381147237775, 0.41889300324834333, 0.4067703744077935, 0.4193984448114274, 0.41769290224605776, 0.4353542758398497, 0.46141141090083215, 0.4246861898159942, 0.4500458027670133, 0.40719718498203183, 0.4360989693278597, 0.4149276606235394, 0.4693723191543368, 0.4174957733680898, 0.40722217…
LVH	mi-simclr	test	1.0	0.7493928613035337	0.7220200915860882	0.7756409681957899	0.5424635931589069	0.5002186350170671	0.5881920112886353	1.4173453163217615	0.1	[0.7511672297448673, 0.7395711046787765, 0.7481561802686645, 0.7759322155409583, 0.7560557044153097, 0.7509387125971199, 0.7715411017214959, 0.7747179381480254, 0.7594252121624891, 0.7568039860559732, 0.7350948570199572, 0.7633592916864566, 0.7608187186909103, 0.7533762288397603, 0.7426493650807876, 0.73669447705419, 0.7479276631209169, 0.7441683320040505, 0.7942359910026975, 0.765277043436181, 0…	[0.5331855791045547, 0.531984014225004, 0.5239435969555493, 0.5747609760617052, 0.5127464137283043, 0.5201872510012691, 0.6099438033843357, 0.6106144219369741, 0.5559952238068354, 0.5667601618128986, 0.497622172255175, 0.5852491467355774, 0.5682434350294928, 0.5350616936834763, 0.5657487384984156, 0.5498242691754055, 0.5598961269559811, 0.5485346538025926, 0.6098446015972597, 0.5543529237859238, …
LVH	random	ext_test	1.0	0.712092679864831	0.6882706111550182	0.7368920892323403	0.4116177093776005	0.3761072084443726	0.4497378488412056	1.479385217030843	0.0001	[0.7282309971476615, 0.7196268217402193, 0.7198073289165992, 0.7072385003919119, 0.7197683003379225, 0.6929816858394559, 0.7272048707666188, 0.7082125886680521, 0.7119398179316805, 0.7088728221240003, 0.6996116656421665, 0.7205212266682277, 0.712133334634286, 0.7211538148809465, 0.7026558947789519, 0.6894642351862151, 0.7216676911668569, 0.7382369490059096, 0.7017273398446012, 0.7010166944745289,…	[0.43954856592995717, 0.3959577250189043, 0.42663425101993946, 0.41350566605045913, 0.4237269692651606, 0.3824299577797041, 0.4157127211172625, 0.4038220142202734, 0.4005975251291206, 0.4106600096849774, 0.40296622419846895, 0.4510607867775055, 0.4239071522656853, 0.4304953403307592, 0.38130360352276127, 0.39223906240385104, 0.42325184015340633, 0.467937847505545, 0.40760086702685955, 0.380282792…
LVH	random	test	1.0	0.7097966645457887	0.6826927385315757	0.7375189310774359	0.4625842369718512	0.4258364909635571	0.5046279875559322	1.479385217030843	0.0001	[0.7227370081280413, 0.6996030074648935, 0.7155275161530259, 0.7250625061610015, 0.7212135604763911, 0.7063241000457035, 0.7201247434782998, 0.6995806038229575, 0.7191479446898889, 0.7058446621082722, 0.697053473012573, 0.7124940630348869, 0.6986530930468056, 0.7281407665630124, 0.7068259416250706, 0.6940961922770166, 0.7178798985563093, 0.6977972739248492, 0.7416591241072148, 0.7205593741318588,…	[0.48388100607432305, 0.4377606047437505, 0.4743377577516521, 0.45539068155050855, 0.45591095026070566, 0.45197729164123635, 0.4899424756285211, 0.46001921996396494, 0.4659355945147345, 0.46273167055202813, 0.4564840287152731, 0.4860816817974939, 0.4427355641018717, 0.4639342890203202, 0.4814631347641253, 0.43489741260516446, 0.47304544307554014, 0.43657615744876577, 0.5048804382730605, 0.4836837…
LVH	simclr	ext_test	1.0	0.7423170616684067	0.7185470310634963	0.7658773136629298	0.4424345696335459	0.4038777378147171	0.482614342220749	1.4848603495845087	0.1	[0.7557802951211023, 0.7525458016632679, 0.7479209150900747, 0.7279334042352512, 0.7401526017426261, 0.7261462205700124, 0.7657618541176777, 0.7316980358867781, 0.7220953793415229, 0.7487242533345042, 0.7344788221174956, 0.7496902106567536, 0.7409591923686119, 0.7523815563946699, 0.7244582345422436, 0.7154556423941432, 0.7653959611925832, 0.7661749065753398, 0.7260844253204408, 0.7265072349227722…	[0.45932168846108995, 0.43866659466960645, 0.45265860116984963, 0.4463811320645117, 0.43035399513273753, 0.4229221196809312, 0.4623463740443977, 0.4296341873914644, 0.397043575811622, 0.4694161930305243, 0.42289804540352893, 0.4800665260274347, 0.444989299446673, 0.4533683392270902, 0.4103048650863817, 0.3916057528678194, 0.486780021073919, 0.5046421106619958, 0.4422892135942893, 0.41792943017312…
LVH	simclr	test	1.0	0.7396069505058743	0.7126060812445671	0.7660477287187804	0.5190300953455803	0.4774397386261613	0.5649690451260932	1.4848603495845087	0.1	[0.7391319932968303, 0.7222665316473845, 0.7504323902893654, 0.7600256297663748, 0.748841731711907, 0.7451451307924617, 0.7531880382474975, 0.7385898251619785, 0.752551774816514, 0.7359865219690113, 0.7242425328661427, 0.7493838998467591, 0.7421968115136797, 0.7587038148921489, 0.7411214367007501, 0.7439622184982391, 0.738020772656803, 0.7285978008585076, 0.7809013433223704, 0.753326940827501, 0.…	[0.5315710247385634, 0.5049518684415238, 0.5371129593972316, 0.5539688251467372, 0.5106119392611287, 0.5102894228766698, 0.5598198971045235, 0.5408730758435789, 0.522302582437749, 0.5371630636359545, 0.49139257344660414, 0.5554586321120188, 0.5224827189873544, 0.5234309206761532, 0.5340344686882486, 0.5269241809582376, 0.5155050739341052, 0.5074824150627061, 0.5688699977318354, 0.5301211511345885…
